# Supplementary material for: Genome-Wide Identification of DNA Binding with One Finger (Dof) Gene Family in Tartary Buckwheat (Fagopyrum tataricum) and Analysis of Its Expression Pattern after Exogenous Hormone Stimulation
Source: Biology (Basel). 2022 Jan 21;11(2):173. doi: 10.3390/biology11020173 (PMC8869700; doi:10.3390/biology11020173)
Supplement: Supplementary file 1 [file biology-11-00173-s001.zip]

Archive with 6 entries (6 files):
- Table S5.xlsx
- Table S6.xlsx
- Table S1.xlsx
- Table S2.xlsx
- Table S3.xlsx
- Table S4.xlsx
