# Supplementary material for: Genome-Wide Identification of DNA Binding with One Finger (Dof) Gene Family in Tartary Buckwheat (Fagopyrum tataricum) and Analysis of Its Expression Pattern after Exogenous Hormone Stimulation
Source: Biology (Basel). 2022 Jan 21;11(2):173. doi: 10.3390/biology11020173 (PMC8869700; doi:10.3390/biology11020173)
Supplement: Supplementary file 1 [file biology-11-00173-s001.zip › Table S5.xlsx]

## Sheet: Arabidopsis thaliana
Table S5 The orthologous gene pairs between Tartary buckwheat and Arabidopsis thaliana.
FtDof Gene ID	AtDof Gene ID
FtPinG0000383700.01.T01	AT1G64620.1
FtPinG0001746600.01.T01	AT1G64620.1
FtPinG0006042300.01.T01	AT1G69570.1
FtPinG0006042300.01.T01	AT1G26790.1
FtPinG0001221400.01.T01	AT1G29160.1
FtPinG0002126900.01.T01	AT1G21340.1
FtPinG0006014000.01.T01	AT2G37590.1
FtPinG0000383700.01.T01	AT2G46590.2
FtPinG0001746600.01.T01	AT2G46590.2
FtPinG0001221400.01.T01	AT2G34140.1
FtPinG0000330300.01.T01	AT2G46590.2
FtPinG0000383700.01.T01	AT3G61850.4
FtPinG0001746600.01.T01	AT3G61850.4
FtPinG0000330300.01.T01	AT3G61850.4
FtPinG0000383700.01.T01	AT4G24060.1
FtPinG0001746600.01.T01	AT4G24060.1
FtPinG0000330300.01.T01	AT4G00940.2
FtPinG0006052400.01.T01	AT5G62940.1
FtPinG0005819100.01.T01	AT5G62940.1
FtPinG0004209600.01.T01	AT5G02460.1

## Sheet: Glycine max
Table S5 The orthologous gene pairs between Tartary buckwheat and Glycine max.
FtDof Gene ID	GmDof Gene ID
FtPinG0006042300.01.T01	KRH74885
FtPinG0006517000.01.T01	KRH28526
FtPinG0003987600.01.T01	KRH24943
FtPinG0002490200.01.T01	KRH21283
FtPinG0001221400.01.T01	KRH21283
FtPinG0002293400.01.T01	KRH21402
FtPinG0002293400.01.T01	KRH20416
FtPinG0005937800.01.T01	KRH20497
FtPinG0005937800.01.T01	KRH21495
FtPinG0002490200.01.T01	KRH11011
FtPinG0001221400.01.T01	KRH11011
FtPinG0005937800.01.T01	KRH10827
FtPinG0002293400.01.T01	KRH10907
FtPinG0001746600.01.T01	KRH06442
FtPinG0000330300.01.T01	KRH06442
FtPinG0006052400.01.T01	KRH03289
FtPinG0005819100.01.T01	KRH03289
FtPinG0001985100.01.T01	KRH03180
FtPinG0006943800.01.T01	KRH03487
FtPinG0005819100.01.T01	KRH63537
FtPinG0006052400.01.T01	KRH63537
FtPinG0000330300.01.T01	KRH64383
FtPinG0006052400.01.T01	KRH57071
FtPinG0005819100.01.T01	KRH57071
FtPinG0002490200.01.T01	KRH58964
FtPinG0006943800.01.T01	KRH56903
FtPinG0001221400.01.T01	KRH58964
FtPinG0001985100.01.T01	KRH56758
FtPinG0006052400.01.T01	KRH54395
FtPinG0005819100.01.T01	KRH54395
FtPinG0006943800.01.T01	KRH54567
FtPinG0000330300.01.T01	KRH47883
FtPinG0005937800.01.T01	KRH50000
FtPinG0002293400.01.T01	KRH50083

## Sheet: Vitis vinifera
Table S5 The orthologous gene pairs between Tartary buckwheat and Vitis vinifera.
FtDof Gene ID	VvDof Gene ID
FtPinG0006042300.01.T01	VIT_01s0026g02580.t01
FtPinG0002490200.01.T01	VIT_10s0003g01260.t01
FtPinG0001221400.01.T01	VIT_10s0003g01260.t01
FtPinG0002293400.01.T01	VIT_10s0003g00040.t01
FtPinG0006943800.01.T01	VIT_14s0108g00980.t01
FtPinG0000330300.01.T01	VIT_15s0046g00150.t01
FtPinG0006943800.01.T01	VIT_17s0000g06310.t01
FtPinG0001985100.01.T01	VIT_17s0000g04850.t01
FtPinG0000038100.01.T01	VIT_18s0001g11310.t01
FtPinG0001746600.01.T01	VIT_02s0025g02250.t01
FtPinG0003987600.01.T01	VIT_06s0004g03420.t01
FtPinG0004209600.01.T01	VIT_06s0004g04520.t01
FtPinG0006014000.01.T01	VIT_08s0007g00180.t01
FtPinG0004209600.01.T01	VIT_08s0007g00180.t01

## Sheet: Solanum lycopersicum
Table S5 The orthologous gene pairs between Tartary buckwheat and Solanum lycopersicum.
FtDof Gene ID	SlDof Gene ID
FtPinG0001746600.01.T01	Solyc01g096120.3.1
FtPinG0000330300.01.T01	Solyc01g096120.3.1
FtPinG0000330300.01.T01	Solyc10g009360.3.1
FtPinG0002490200.01.T01	Solyc02g076850.2.1
FtPinG0000038100.01.T01	Solyc02g090220.3.1
FtPinG0006042300.01.T01	Solyc02g088070.3.1
FtPinG0001221400.01.T01	Solyc02g076850.2.1
FtPinG0006042300.01.T01	Solyc02g067230.3.1
FtPinG0006517000.01.T01	Solyc02g090310.1.1
FtPinG0002293400.01.T01	Solyc02g077950.2.1
FtPinG0000702500.01.T01	Solyc02g077960.2.1
FtPinG0005937800.01.T01	Solyc02g078620.1.1
FtPinG0006052400.01.T01	Solyc03g112930.3.1
FtPinG0005819100.01.T01	Solyc03g112930.3.1
FtPinG0006943800.01.T01	Solyc03g115940.3.1
FtPinG0000038100.01.T01	Solyc04g079570.1.1
FtPinG0002167800.01.T01	Solyc04g070960.2.1
FtPinG0006042300.01.T01	Solyc05g007880.3.1
FtPinG0006052400.01.T01	Solyc06g071480.3.1
FtPinG0005819100.01.T01	Solyc06g071480.3.1
FtPinG0006943800.01.T01	Solyc06g069760.3.1
FtPinG0006042300.01.T01	Solyc06g069760.3.1
FtPinG0000383700.01.T01	Solyc08g008500.3.1
FtPinG0004209600.01.T01	Solyc09g010680.3.1

## Sheet: Oryza sativa
Table S5 The orthologous gene pairs between Tartary buckwheat and Oryza sativa.
FtDof Gene ID	OsDof Gene ID
FtPinG0004209600.01.T01	Os03t0821200-00
FtPinG0004209600.01.T01	Os05t0112200-01

## Sheet: Sorghum bicolor
Table S5 The orthologous gene pairs between Tartary buckwheat and Sorghum bicolor.
FtDof Gene ID	SbDof Gene ID
FtPinG0004209600.01.T01	KXG37254
FtPinG0004209600.01.T01	KXG21095

## Sheet: Setaria italica
Table S5 The orthologous gene pairs between Tartary buckwheat and Setaria italica.
FtDof Gene ID	SiDof Gene ID
FtPinG0004209600.01.T01	KQL13369
FtPinG0004209600.01.T01	KQK86430
