# Supplementary material for: Genome-Wide Identification of DNA Binding with One Finger (Dof) Gene Family in Tartary Buckwheat (Fagopyrum tataricum) and Analysis of Its Expression Pattern after Exogenous Hormone Stimulation
Source: Biology (Basel). 2022 Jan 21;11(2):173. doi: 10.3390/biology11020173 (PMC8869700; doi:10.3390/biology11020173)
Supplement: Supplementary file 1 [file biology-11-00173-s001.zip › Table S6.xlsx]

## Sheet: GO
Table S6 Gene Ontology (GO) enrichment analysis of FtDof proteins.
Class	GO_Name	GO_ID	GO_Level	P_value	EnrichmentScore	HitsGenesCountsInSelectedSet	HitsGenesCountsInBackground	AllGenesCountsInSelectedSet	AllGenesCountsInBackground	GenesOfSelectedSetInGOterm	corrected p-value(BH method)
Molecular function	double-stranded DNA binding	GO:0003690	6	0	57.8791	12	182	18	15801	FtPinG0003838400.01.T01,FtPinG0002571600.01.T01,FtPinG0003987600.01.T01,FtPinG0006517000.01.T01,FtPinG0002490200.01.T01,FtPinG0000644200.01.T01,FtPinG0000038100.01.T01,FtPinG0009668700.01.T01,FtPinG0007854200.01.T01,FtPinG0002126900.01.T01,FtPinG0001221400.01.T01,FtPinG0000702500.01.T01,	0
Molecular function	transcription regulatory region nucleic acid binding	GO:0001067	5	0	65.4286	12	161	18	15801	FtPinG0003838400.01.T01,FtPinG0002571600.01.T01,FtPinG0003987600.01.T01,FtPinG0006517000.01.T01,FtPinG0002490200.01.T01,FtPinG0000644200.01.T01,FtPinG0000038100.01.T01,FtPinG0009668700.01.T01,FtPinG0007854200.01.T01,FtPinG0002126900.01.T01,FtPinG0001221400.01.T01,FtPinG0000702500.01.T01,	0
Molecular function	sequence-specific double-stranded DNA binding	GO:1990837	7	0	65.4286	12	161	18	15801	FtPinG0003838400.01.T01,FtPinG0002571600.01.T01,FtPinG0003987600.01.T01,FtPinG0006517000.01.T01,FtPinG0002490200.01.T01,FtPinG0000644200.01.T01,FtPinG0000038100.01.T01,FtPinG0009668700.01.T01,FtPinG0007854200.01.T01,FtPinG0002126900.01.T01,FtPinG0001221400.01.T01,FtPinG0000702500.01.T01,	0
Molecular function	sequence-specific DNA binding	GO:0043565	6	0	61.2442	12	172	18	15801	FtPinG0003838400.01.T01,FtPinG0002571600.01.T01,FtPinG0003987600.01.T01,FtPinG0006517000.01.T01,FtPinG0002490200.01.T01,FtPinG0000644200.01.T01,FtPinG0000038100.01.T01,FtPinG0009668700.01.T01,FtPinG0007854200.01.T01,FtPinG0002126900.01.T01,FtPinG0001221400.01.T01,FtPinG0000702500.01.T01,	0
Molecular function	transcription cis-regulatory region binding	GO:0000976	8	0	65.4286	12	161	18	15801	FtPinG0003838400.01.T01,FtPinG0002571600.01.T01,FtPinG0003987600.01.T01,FtPinG0006517000.01.T01,FtPinG0002490200.01.T01,FtPinG0000644200.01.T01,FtPinG0000038100.01.T01,FtPinG0009668700.01.T01,FtPinG0007854200.01.T01,FtPinG0002126900.01.T01,FtPinG0001221400.01.T01,FtPinG0000702500.01.T01,	0
Molecular function	DNA binding	GO:0003677	5	0	24.0974	14	510	18	15801	FtPinG0003838400.01.T01,FtPinG0002571600.01.T01,FtPinG0003987600.01.T01,FtPinG0006517000.01.T01,FtPinG0002490200.01.T01,FtPinG0000644200.01.T01,FtPinG0000038100.01.T01,FtPinG0009668700.01.T01,FtPinG0007854200.01.T01,FtPinG0002126900.01.T01,FtPinG0001221400.01.T01,FtPinG0008252900.01.T01,FtPinG0000702500.01.T01,FtPinG0009543500.01.T01,	0
Molecular function	DNA-binding transcription factor activity	GO:0003700	3	1.17462e-13	13.9509	13	818	18	15801	FtPinG0003838400.01.T01,FtPinG0000044800.01.T01,FtPinG0002571600.01.T01,FtPinG0003987600.01.T01,FtPinG0006517000.01.T01,FtPinG0002490200.01.T01,FtPinG0006052400.01.T01,FtPinG0002167800.01.T01,FtPinG0007868100.01.T01,FtPinG0000038100.01.T01,FtPinG0009668700.01.T01,FtPinG0007854200.01.T01,FtPinG0000702500.01.T01,	2.51703e-13
Molecular function	transcription regulator activity	GO:0140110	2	1.43552e-13	13.7327	13	831	18	15801	FtPinG0003838400.01.T01,FtPinG0000044800.01.T01,FtPinG0002571600.01.T01,FtPinG0003987600.01.T01,FtPinG0006517000.01.T01,FtPinG0002490200.01.T01,FtPinG0006052400.01.T01,FtPinG0002167800.01.T01,FtPinG0007868100.01.T01,FtPinG0000038100.01.T01,FtPinG0009668700.01.T01,FtPinG0007854200.01.T01,FtPinG0000702500.01.T01,	2.6916e-13
Molecular function	nucleic acid binding	GO:0003676	4	1.13898e-11	6.80139	15	1936	18	15801	FtPinG0003838400.01.T01,FtPinG0002571600.01.T01,FtPinG0003987600.01.T01,FtPinG0006517000.01.T01,FtPinG0002490200.01.T01,FtPinG0002167800.01.T01,FtPinG0000644200.01.T01,FtPinG0000038100.01.T01,FtPinG0009668700.01.T01,FtPinG0007854200.01.T01,FtPinG0002126900.01.T01,FtPinG0001221400.01.T01,FtPinG0008252900.01.T01,FtPinG0000702500.01.T01,FtPinG0009543500.01.T01,	1.8983e-11
Molecular function	heterocyclic compound binding	GO:1901363	3	4.35862e-06	2.77503	15	4745	18	15801	FtPinG0003838400.01.T01,FtPinG0002571600.01.T01,FtPinG0003987600.01.T01,FtPinG0006517000.01.T01,FtPinG0002490200.01.T01,FtPinG0002167800.01.T01,FtPinG0000644200.01.T01,FtPinG0000038100.01.T01,FtPinG0009668700.01.T01,FtPinG0007854200.01.T01,FtPinG0002126900.01.T01,FtPinG0001221400.01.T01,FtPinG0008252900.01.T01,FtPinG0000702500.01.T01,FtPinG0009543500.01.T01,	6.53794e-06
Molecular function	organic cyclic compound binding	GO:0097159	3	6.49737e-06	2.69605	15	4884	18	15801	FtPinG0003838400.01.T01,FtPinG0002571600.01.T01,FtPinG0003987600.01.T01,FtPinG0006517000.01.T01,FtPinG0002490200.01.T01,FtPinG0002167800.01.T01,FtPinG0000644200.01.T01,FtPinG0000038100.01.T01,FtPinG0009668700.01.T01,FtPinG0007854200.01.T01,FtPinG0002126900.01.T01,FtPinG0001221400.01.T01,FtPinG0008252900.01.T01,FtPinG0000702500.01.T01,FtPinG0009543500.01.T01,	8.86005e-06
Molecular function	binding	GO:0005488	2	0.000133488	1.64098	18	9629	18	15801	FtPinG0003838400.01.T01,FtPinG0000044800.01.T01,FtPinG0002571600.01.T01,FtPinG0003987600.01.T01,FtPinG0006517000.01.T01,FtPinG0002490200.01.T01,FtPinG0006052400.01.T01,FtPinG0002167800.01.T01,FtPinG0000644200.01.T01,FtPinG0007868100.01.T01,FtPinG0000038100.01.T01,FtPinG0009668700.01.T01,FtPinG0007854200.01.T01,FtPinG0002126900.01.T01,FtPinG0001221400.01.T01,FtPinG0008252900.01.T01,FtPinG000070250…	0.00016686
Cellular component	intracellular membrane-bounded organelle	GO:0043231	5	0.00131328	1.47708	17	10644	17	15722	FtPinG0003838400.01.T01,FtPinG0000044800.01.T01,FtPinG0002571600.01.T01,FtPinG0003987600.01.T01,FtPinG0006517000.01.T01,FtPinG0002490200.01.T01,FtPinG0006052400.01.T01,FtPinG0005819100.01.T01,FtPinG0002167800.01.T01,FtPinG0000644200.01.T01,FtPinG0007868100.01.T01,FtPinG0000038100.01.T01,FtPinG0009668700.01.T01,FtPinG0007854200.01.T01,FtPinG0002126900.01.T01,FtPinG0000702500.01.T01,FtPinG000954350…	0.0118195
Cellular component	membrane-bounded organelle	GO:0043227	4	0.00214026	1.43527	17	10954	17	15722	FtPinG0003838400.01.T01,FtPinG0000044800.01.T01,FtPinG0002571600.01.T01,FtPinG0003987600.01.T01,FtPinG0006517000.01.T01,FtPinG0002490200.01.T01,FtPinG0006052400.01.T01,FtPinG0005819100.01.T01,FtPinG0002167800.01.T01,FtPinG0000644200.01.T01,FtPinG0007868100.01.T01,FtPinG0000038100.01.T01,FtPinG0009668700.01.T01,FtPinG0007854200.01.T01,FtPinG0002126900.01.T01,FtPinG0000702500.01.T01,FtPinG000954350…	0.00963119
Cellular component	intracellular organelle	GO:0043229	4	0.00276435	1.41385	17	11120	17	15722	FtPinG0003838400.01.T01,FtPinG0000044800.01.T01,FtPinG0002571600.01.T01,FtPinG0003987600.01.T01,FtPinG0006517000.01.T01,FtPinG0002490200.01.T01,FtPinG0006052400.01.T01,FtPinG0005819100.01.T01,FtPinG0002167800.01.T01,FtPinG0000644200.01.T01,FtPinG0007868100.01.T01,FtPinG0000038100.01.T01,FtPinG0009668700.01.T01,FtPinG0007854200.01.T01,FtPinG0002126900.01.T01,FtPinG0000702500.01.T01,FtPinG000954350…	0.00829305
Cellular component	intracellular anatomical structure	GO:0005622	3	0.00356226	1.39293	17	11287	17	15722	FtPinG0003838400.01.T01,FtPinG0000044800.01.T01,FtPinG0002571600.01.T01,FtPinG0003987600.01.T01,FtPinG0006517000.01.T01,FtPinG0002490200.01.T01,FtPinG0006052400.01.T01,FtPinG0005819100.01.T01,FtPinG0002167800.01.T01,FtPinG0000644200.01.T01,FtPinG0007868100.01.T01,FtPinG0000038100.01.T01,FtPinG0009668700.01.T01,FtPinG0007854200.01.T01,FtPinG0002126900.01.T01,FtPinG0000702500.01.T01,FtPinG000954350…	0.00801508
Cellular component	organelle	GO:0043226	3	0.00362178	1.39157	17	11298	17	15722	FtPinG0003838400.01.T01,FtPinG0000044800.01.T01,FtPinG0002571600.01.T01,FtPinG0003987600.01.T01,FtPinG0006517000.01.T01,FtPinG0002490200.01.T01,FtPinG0006052400.01.T01,FtPinG0005819100.01.T01,FtPinG0002167800.01.T01,FtPinG0000644200.01.T01,FtPinG0007868100.01.T01,FtPinG0000038100.01.T01,FtPinG0009668700.01.T01,FtPinG0007854200.01.T01,FtPinG0002126900.01.T01,FtPinG0000702500.01.T01,FtPinG000954350…	0.0065192
Biological process	gene expression	GO:0010467	5	1.11022e-16	4.64879	24	3841	24	17856	FtPinG0006338000.01.T01,FtPinG0005937800.01.T01,FtPinG0003838400.01.T01,FtPinG0000044800.01.T01,FtPinG0002571600.01.T01,FtPinG0003987600.01.T01,FtPinG0006517000.01.T01,FtPinG0001985100.01.T01,FtPinG0009592200.01.T01,FtPinG0002490200.01.T01,FtPinG0006052400.01.T01,FtPinG0005819100.01.T01,FtPinG0002167800.01.T01,FtPinG0000644200.01.T01,FtPinG0007868100.01.T01,FtPinG0000038100.01.T01,FtPinG000966870…	1.08802e-14
Biological process	regulation of gene expression	GO:0010468	6	7.77156e-16	6.42698	21	2431	24	17856	FtPinG0006338000.01.T01,FtPinG0005937800.01.T01,FtPinG0003838400.01.T01,FtPinG0000044800.01.T01,FtPinG0002571600.01.T01,FtPinG0003987600.01.T01,FtPinG0006517000.01.T01,FtPinG0001985100.01.T01,FtPinG0002490200.01.T01,FtPinG0006052400.01.T01,FtPinG0005819100.01.T01,FtPinG0002167800.01.T01,FtPinG0000644200.01.T01,FtPinG0007868100.01.T01,FtPinG0000038100.01.T01,FtPinG0009668700.01.T01,FtPinG000785420…	3.80806e-14
Biological process	regulation of macromolecule metabolic process	GO:0060255	5	1.43219e-14	5.60402	21	2788	24	17856	FtPinG0006338000.01.T01,FtPinG0005937800.01.T01,FtPinG0003838400.01.T01,FtPinG0000044800.01.T01,FtPinG0002571600.01.T01,FtPinG0003987600.01.T01,FtPinG0006517000.01.T01,FtPinG0001985100.01.T01,FtPinG0002490200.01.T01,FtPinG0006052400.01.T01,FtPinG0005819100.01.T01,FtPinG0002167800.01.T01,FtPinG0000644200.01.T01,FtPinG0007868100.01.T01,FtPinG0000038100.01.T01,FtPinG0009668700.01.T01,FtPinG000785420…	4.67848e-13
Biological process	regulation of metabolic process	GO:0019222	4	4.11893e-13	4.74461	21	3293	24	17856	FtPinG0006338000.01.T01,FtPinG0005937800.01.T01,FtPinG0003838400.01.T01,FtPinG0000044800.01.T01,FtPinG0002571600.01.T01,FtPinG0003987600.01.T01,FtPinG0006517000.01.T01,FtPinG0001985100.01.T01,FtPinG0002490200.01.T01,FtPinG0006052400.01.T01,FtPinG0005819100.01.T01,FtPinG0002167800.01.T01,FtPinG0000644200.01.T01,FtPinG0007868100.01.T01,FtPinG0000038100.01.T01,FtPinG0009668700.01.T01,FtPinG000785420…	1.00914e-11
Biological process	regulation of biological process	GO:0050789	3	2.06888e-09	2.83674	22	5770	24	17856	FtPinG0006338000.01.T01,FtPinG0005937800.01.T01,FtPinG0003838400.01.T01,FtPinG0000044800.01.T01,FtPinG0002571600.01.T01,FtPinG0003987600.01.T01,FtPinG0006517000.01.T01,FtPinG0001985100.01.T01,FtPinG0002490200.01.T01,FtPinG0006052400.01.T01,FtPinG0005819100.01.T01,FtPinG0002167800.01.T01,FtPinG0000644200.01.T01,FtPinG0007868100.01.T01,FtPinG0000038100.01.T01,FtPinG0009668700.01.T01,FtPinG000785420…	4.05501e-08
Biological process	biological regulation	GO:0065007	2	1.69203e-08	2.56753	22	6375	24	17856	FtPinG0006338000.01.T01,FtPinG0005937800.01.T01,FtPinG0003838400.01.T01,FtPinG0000044800.01.T01,FtPinG0002571600.01.T01,FtPinG0003987600.01.T01,FtPinG0006517000.01.T01,FtPinG0001985100.01.T01,FtPinG0002490200.01.T01,FtPinG0006052400.01.T01,FtPinG0005819100.01.T01,FtPinG0002167800.01.T01,FtPinG0000644200.01.T01,FtPinG0007868100.01.T01,FtPinG0000038100.01.T01,FtPinG0009668700.01.T01,FtPinG000785420…	2.76364e-07
Biological process	macromolecule metabolic process	GO:0043170	4	3.44259e-08	2.04489	24	8732	24	17856	FtPinG0006338000.01.T01,FtPinG0005937800.01.T01,FtPinG0003838400.01.T01,FtPinG0000044800.01.T01,FtPinG0002571600.01.T01,FtPinG0003987600.01.T01,FtPinG0006517000.01.T01,FtPinG0001985100.01.T01,FtPinG0009592200.01.T01,FtPinG0002490200.01.T01,FtPinG0006052400.01.T01,FtPinG0005819100.01.T01,FtPinG0002167800.01.T01,FtPinG0000644200.01.T01,FtPinG0007868100.01.T01,FtPinG0000038100.01.T01,FtPinG000966870…	4.81963e-07
Biological process	meristem development	GO:0048507	5	3.54724e-08	11.4072	9	587	24	17856	FtPinG0000044800.01.T01,FtPinG0003987600.01.T01,FtPinG0006517000.01.T01,FtPinG0006052400.01.T01,FtPinG0005819100.01.T01,FtPinG0000644200.01.T01,FtPinG0009668700.01.T01,FtPinG0002126900.01.T01,FtPinG0009543500.01.T01,	4.34537e-07
Biological process	tissue development	GO:0009888	4	4.59095e-07	7.04545	10	1056	24	17856	FtPinG0003838400.01.T01,FtPinG0000044800.01.T01,FtPinG0003987600.01.T01,FtPinG0006517000.01.T01,FtPinG0006052400.01.T01,FtPinG0005819100.01.T01,FtPinG0000644200.01.T01,FtPinG0009668700.01.T01,FtPinG0002126900.01.T01,FtPinG0009543500.01.T01,	4.09012e-06
Biological process	cellular macromolecule biosynthetic process	GO:0034645	6	1.17645e-06	3.90698	14	2666	24	17856	FtPinG0005937800.01.T01,FtPinG0003838400.01.T01,FtPinG0000044800.01.T01,FtPinG0002571600.01.T01,FtPinG0003987600.01.T01,FtPinG0006517000.01.T01,FtPinG0002490200.01.T01,FtPinG0006052400.01.T01,FtPinG0005819100.01.T01,FtPinG0000644200.01.T01,FtPinG0007868100.01.T01,FtPinG0000038100.01.T01,FtPinG0007854200.01.T01,FtPinG0008252900.01.T01,	9.60764e-06
Biological process	macromolecule biosynthetic process	GO:0009059	5	2.62743e-06	3.66116	14	2845	24	17856	FtPinG0005937800.01.T01,FtPinG0003838400.01.T01,FtPinG0000044800.01.T01,FtPinG0002571600.01.T01,FtPinG0003987600.01.T01,FtPinG0006517000.01.T01,FtPinG0002490200.01.T01,FtPinG0006052400.01.T01,FtPinG0005819100.01.T01,FtPinG0000644200.01.T01,FtPinG0007868100.01.T01,FtPinG0000038100.01.T01,FtPinG0007854200.01.T01,FtPinG0008252900.01.T01,	1.98068e-05
Biological process	transcription, DNA-templated	GO:0006351	10	6.03364e-06	6.19426	9	1081	24	17856	FtPinG0005937800.01.T01,FtPinG0003838400.01.T01,FtPinG0000044800.01.T01,FtPinG0003987600.01.T01,FtPinG0006052400.01.T01,FtPinG0005819100.01.T01,FtPinG0000038100.01.T01,FtPinG0007854200.01.T01,FtPinG0008252900.01.T01,	4.22354e-05
Biological process	nucleic acid-templated transcription	GO:0097659	9	6.31289e-06	6.16007	9	1087	24	17856	FtPinG0005937800.01.T01,FtPinG0003838400.01.T01,FtPinG0000044800.01.T01,FtPinG0003987600.01.T01,FtPinG0006052400.01.T01,FtPinG0005819100.01.T01,FtPinG0000038100.01.T01,FtPinG0007854200.01.T01,FtPinG0008252900.01.T01,	4.12442e-05
Biological process	RNA biosynthetic process	GO:0032774	8	1.29982e-05	5.63636	9	1188	24	17856	FtPinG0005937800.01.T01,FtPinG0003838400.01.T01,FtPinG0000044800.01.T01,FtPinG0003987600.01.T01,FtPinG0006052400.01.T01,FtPinG0005819100.01.T01,FtPinG0000038100.01.T01,FtPinG0007854200.01.T01,FtPinG0008252900.01.T01,	7.96137e-05
Biological process	organic substance metabolic process	GO:0071704	3	5.89454e-05	1.5	24	11904	24	17856	FtPinG0006338000.01.T01,FtPinG0005937800.01.T01,FtPinG0003838400.01.T01,FtPinG0000044800.01.T01,FtPinG0002571600.01.T01,FtPinG0003987600.01.T01,FtPinG0006517000.01.T01,FtPinG0001985100.01.T01,FtPinG0009592200.01.T01,FtPinG0002490200.01.T01,FtPinG0006052400.01.T01,FtPinG0005819100.01.T01,FtPinG0002167800.01.T01,FtPinG0000644200.01.T01,FtPinG0007868100.01.T01,FtPinG0000038100.01.T01,FtPinG000966870…	0.000339803
Biological process	nucleobase-containing compound biosynthetic process	GO:0034654	6	0.000109422	4.30888	9	1554	24	17856	FtPinG0005937800.01.T01,FtPinG0003838400.01.T01,FtPinG0000044800.01.T01,FtPinG0003987600.01.T01,FtPinG0006052400.01.T01,FtPinG0005819100.01.T01,FtPinG0000038100.01.T01,FtPinG0007854200.01.T01,FtPinG0008252900.01.T01,	0.000595744
Biological process	heterocycle biosynthetic process	GO:0018130	5	0.000279665	3.81321	9	1756	24	17856	FtPinG0005937800.01.T01,FtPinG0003838400.01.T01,FtPinG0000044800.01.T01,FtPinG0003987600.01.T01,FtPinG0006052400.01.T01,FtPinG0005819100.01.T01,FtPinG0000038100.01.T01,FtPinG0007854200.01.T01,FtPinG0008252900.01.T01,	0.00144248
Biological process	aromatic compound biosynthetic process	GO:0019438	5	0.00073203	3.35303	9	1997	24	17856	FtPinG0005937800.01.T01,FtPinG0003838400.01.T01,FtPinG0000044800.01.T01,FtPinG0003987600.01.T01,FtPinG0006052400.01.T01,FtPinG0005819100.01.T01,FtPinG0000038100.01.T01,FtPinG0007854200.01.T01,FtPinG0008252900.01.T01,	0.00298912
Biological process	cellular nitrogen compound biosynthetic process	GO:0044271	5	0.000737451	3.34967	9	1999	24	17856	FtPinG0005937800.01.T01,FtPinG0003838400.01.T01,FtPinG0000044800.01.T01,FtPinG0003987600.01.T01,FtPinG0006052400.01.T01,FtPinG0005819100.01.T01,FtPinG0000038100.01.T01,FtPinG0007854200.01.T01,FtPinG0008252900.01.T01,	0.00289081
Biological process	cellular biosynthetic process	GO:0044249	4	0.000849348	2.23041	14	4670	24	17856	FtPinG0005937800.01.T01,FtPinG0003838400.01.T01,FtPinG0000044800.01.T01,FtPinG0002571600.01.T01,FtPinG0003987600.01.T01,FtPinG0006517000.01.T01,FtPinG0002490200.01.T01,FtPinG0006052400.01.T01,FtPinG0005819100.01.T01,FtPinG0000644200.01.T01,FtPinG0007868100.01.T01,FtPinG0000038100.01.T01,FtPinG0007854200.01.T01,FtPinG0008252900.01.T01,	0.00320139
Biological process	regulation of nucleic acid-templated transcription	GO:1903506	9	0.00121017	4.77433	6	935	24	17856	FtPinG0003838400.01.T01,FtPinG0000044800.01.T01,FtPinG0003987600.01.T01,FtPinG0006052400.01.T01,FtPinG0005819100.01.T01,FtPinG0007854200.01.T01,	0.00408955
Biological process	regulation of transcription, DNA-templated	GO:0006355	10	0.00121017	4.77433	6	935	24	17856	FtPinG0003838400.01.T01,FtPinG0000044800.01.T01,FtPinG0003987600.01.T01,FtPinG0006052400.01.T01,FtPinG0005819100.01.T01,FtPinG0007854200.01.T01,	0.00408955
Biological process	regulation of RNA biosynthetic process	GO:2001141	8	0.00135029	4.67435	6	955	24	17856	FtPinG0003838400.01.T01,FtPinG0000044800.01.T01,FtPinG0003987600.01.T01,FtPinG0006052400.01.T01,FtPinG0005819100.01.T01,FtPinG0007854200.01.T01,	0.00413526
Biological process	regulation of RNA metabolic process	GO:0051252	7	0.00144018	4.61634	6	967	24	17856	FtPinG0003838400.01.T01,FtPinG0000044800.01.T01,FtPinG0003987600.01.T01,FtPinG0006052400.01.T01,FtPinG0005819100.01.T01,FtPinG0007854200.01.T01,	0.00403251
Biological process	organic substance biosynthetic process	GO:1901576	4	0.00150341	2.11492	14	4925	24	17856	FtPinG0005937800.01.T01,FtPinG0003838400.01.T01,FtPinG0000044800.01.T01,FtPinG0002571600.01.T01,FtPinG0003987600.01.T01,FtPinG0006517000.01.T01,FtPinG0002490200.01.T01,FtPinG0006052400.01.T01,FtPinG0005819100.01.T01,FtPinG0000644200.01.T01,FtPinG0007868100.01.T01,FtPinG0000038100.01.T01,FtPinG0007854200.01.T01,FtPinG0008252900.01.T01,	0.00398201
Biological process	organic cyclic compound biosynthetic process	GO:1901362	5	0.00196048	2.92657	9	2288	24	17856	FtPinG0005937800.01.T01,FtPinG0003838400.01.T01,FtPinG0000044800.01.T01,FtPinG0003987600.01.T01,FtPinG0006052400.01.T01,FtPinG0005819100.01.T01,FtPinG0000038100.01.T01,FtPinG0007854200.01.T01,FtPinG0008252900.01.T01,	0.00492633
Biological process	regulation of cellular macromolecule biosynthetic process	GO:2000112	7	0.00214246	4.27177	6	1045	24	17856	FtPinG0003838400.01.T01,FtPinG0000044800.01.T01,FtPinG0003987600.01.T01,FtPinG0006052400.01.T01,FtPinG0005819100.01.T01,FtPinG0007854200.01.T01,	0.00524903
Biological process	regulation of macromolecule biosynthetic process	GO:0010556	6	0.00238131	4.18369	6	1067	24	17856	FtPinG0003838400.01.T01,FtPinG0000044800.01.T01,FtPinG0003987600.01.T01,FtPinG0006052400.01.T01,FtPinG0005819100.01.T01,FtPinG0007854200.01.T01,	0.00569192
Biological process	regulation of cellular biosynthetic process	GO:0031326	6	0.00267686	4.08791	6	1092	24	17856	FtPinG0003838400.01.T01,FtPinG0000044800.01.T01,FtPinG0003987600.01.T01,FtPinG0006052400.01.T01,FtPinG0005819100.01.T01,FtPinG0007854200.01.T01,	0.006246
Biological process	regulation of nucleobase-containing compound metabolic process	GO:0019219	6	0.00271411	4.07671	6	1095	24	17856	FtPinG0003838400.01.T01,FtPinG0000044800.01.T01,FtPinG0003987600.01.T01,FtPinG0006052400.01.T01,FtPinG0005819100.01.T01,FtPinG0007854200.01.T01,	0.00618566
Biological process	biosynthetic process	GO:0009058	3	0.00290814	1.98589	14	5245	24	17856	FtPinG0005937800.01.T01,FtPinG0003838400.01.T01,FtPinG0000044800.01.T01,FtPinG0002571600.01.T01,FtPinG0003987600.01.T01,FtPinG0006517000.01.T01,FtPinG0002490200.01.T01,FtPinG0006052400.01.T01,FtPinG0005819100.01.T01,FtPinG0000644200.01.T01,FtPinG0007868100.01.T01,FtPinG0000038100.01.T01,FtPinG0007854200.01.T01,FtPinG0008252900.01.T01,	0.00647722
Biological process	metabolic process	GO:0008152	2	0.00319733	1.27026	24	14057	24	17856	FtPinG0006338000.01.T01,FtPinG0005937800.01.T01,FtPinG0003838400.01.T01,FtPinG0000044800.01.T01,FtPinG0002571600.01.T01,FtPinG0003987600.01.T01,FtPinG0006517000.01.T01,FtPinG0001985100.01.T01,FtPinG0009592200.01.T01,FtPinG0002490200.01.T01,FtPinG0006052400.01.T01,FtPinG0005819100.01.T01,FtPinG0002167800.01.T01,FtPinG0000644200.01.T01,FtPinG0007868100.01.T01,FtPinG0000038100.01.T01,FtPinG000966870…	0.00696307
Biological process	RNA metabolic process	GO:0016070	7	0.00322589	2.72638	9	2456	24	17856	FtPinG0005937800.01.T01,FtPinG0003838400.01.T01,FtPinG0000044800.01.T01,FtPinG0003987600.01.T01,FtPinG0006052400.01.T01,FtPinG0005819100.01.T01,FtPinG0000038100.01.T01,FtPinG0007854200.01.T01,FtPinG0008252900.01.T01,	0.00687254
Biological process	regulation of biosynthetic process	GO:0009889	5	0.00557395	3.52607	6	1266	24	17856	FtPinG0003838400.01.T01,FtPinG0000044800.01.T01,FtPinG0003987600.01.T01,FtPinG0006052400.01.T01,FtPinG0005819100.01.T01,FtPinG0007854200.01.T01,	0.0113801
Biological process	regulation of nitrogen compound metabolic process	GO:0051171	5	0.0127552	2.96414	6	1506	24	17856	FtPinG0003838400.01.T01,FtPinG0000044800.01.T01,FtPinG0003987600.01.T01,FtPinG0006052400.01.T01,FtPinG0005819100.01.T01,FtPinG0007854200.01.T01,	0.0250002
Biological process	regulation of primary metabolic process	GO:0080090	5	0.0148375	2.86889	6	1556	24	17856	FtPinG0003838400.01.T01,FtPinG0000044800.01.T01,FtPinG0003987600.01.T01,FtPinG0006052400.01.T01,FtPinG0005819100.01.T01,FtPinG0007854200.01.T01,	0.0285112
Biological process	nucleic acid metabolic process	GO:0090304	6	0.0174958	2.1123	9	3170	24	17856	FtPinG0005937800.01.T01,FtPinG0003838400.01.T01,FtPinG0000044800.01.T01,FtPinG0003987600.01.T01,FtPinG0006052400.01.T01,FtPinG0005819100.01.T01,FtPinG0000038100.01.T01,FtPinG0007854200.01.T01,FtPinG0008252900.01.T01,	0.0329729
Biological process	anatomical structure development	GO:0048856	3	0.019459	1.95532	10	3805	24	17856	FtPinG0003838400.01.T01,FtPinG0000044800.01.T01,FtPinG0003987600.01.T01,FtPinG0006517000.01.T01,FtPinG0006052400.01.T01,FtPinG0005819100.01.T01,FtPinG0000644200.01.T01,FtPinG0009668700.01.T01,FtPinG0002126900.01.T01,FtPinG0009543500.01.T01,	0.0359807
Biological process	regulation of cellular metabolic process	GO:0031323	5	0.0202529	2.67947	6	1666	24	17856	FtPinG0003838400.01.T01,FtPinG0000044800.01.T01,FtPinG0003987600.01.T01,FtPinG0006052400.01.T01,FtPinG0005819100.01.T01,FtPinG0007854200.01.T01,	0.0367553
Biological process	cellular macromolecule metabolic process	GO:0044260	5	0.0266148	1.58034	14	6591	24	17856	FtPinG0005937800.01.T01,FtPinG0003838400.01.T01,FtPinG0000044800.01.T01,FtPinG0002571600.01.T01,FtPinG0003987600.01.T01,FtPinG0006517000.01.T01,FtPinG0002490200.01.T01,FtPinG0006052400.01.T01,FtPinG0005819100.01.T01,FtPinG0000644200.01.T01,FtPinG0007868100.01.T01,FtPinG0000038100.01.T01,FtPinG0007854200.01.T01,FtPinG0008252900.01.T01,	0.0474227
Biological process	nucleobase-containing compound metabolic process	GO:0006139	5	0.0491605	1.77707	9	3768	24	17856	FtPinG0005937800.01.T01,FtPinG0003838400.01.T01,FtPinG0000044800.01.T01,FtPinG0003987600.01.T01,FtPinG0006052400.01.T01,FtPinG0005819100.01.T01,FtPinG0000038100.01.T01,FtPinG0007854200.01.T01,FtPinG0008252900.01.T01,	0.0830642

## Sheet: KEGG
Table S6 Kyoto Encyclopedia of Genes and Genomes (KEGG) enrichment analysis of FtDof proteins.
Term Name	MainClass	GeneHitsInSelectedSet	AllGenesInSelectedSet	GeneHitsInBackground	AllGenesInBackground	p-value	enrichFactor	GeneListInSelectedSets	corrected p-value(BH method)
Circadian rhythm - plant	Organismal Systems	1	1	74	12751	0.00580347	172.311	FtPinG0009592200.01.T01	0.0174104
Environmental adaptation	Organismal Systems	1	1	367	12751	0.0287821	34.7439	FtPinG0009592200.01.T01	0.0431731
Organismal Systems	Organismal Systems	1	1	367	12751	0.0287821	34.7439	FtPinG0009592200.01.T01	0.0431731
