# Supplementary material for: Genome-Wide Identification of DNA Binding with One Finger (Dof) Gene Family in Tartary Buckwheat (Fagopyrum tataricum) and Analysis of Its Expression Pattern after Exogenous Hormone Stimulation
Source: Biology (Basel). 2022 Jan 21;11(2):173. doi: 10.3390/biology11020173 (PMC8869700; doi:10.3390/biology11020173)
Supplement: Supplementary file 1 [file biology-11-00173-s001.zip › Table S1.xlsx]

## Sheet: Sheet1
Table S1 The primers of FtDofs used for qRT-PCR.
Gene name	Gene ID	Forward primer (5`- 3`)	Reverse primer (5`- 3`)
FtDof1	FtPinG0002490200.01.T01	ATGGCGGAAGTGAAGATCGA	GCGTTGACAGCCCTTACAAA
FtDof2	FtPinG0005819100.01.T01	ACTCTCCTTCCCTCAAGTGC	ATCCGAACCCAACACCATCT
FtDof3	FtPinG0006052400.01.T01	GCTTCAGGGTACAATGAGCG	GGTTCCGCCTTTTGTCCAAT
FtDof4	FtPinG0000038100.01.T01	TCGTTACTGGGGTCACAACA	TCTGCCACGTGTTACATCCT
FtDof5	FtPinG0006014000.01.T01	GAGGATTCCGGCACCAAATC	CTCACTCCACCGTTCTCCAT
FtDof6	FtPinG0000383700.01.T01	TTCAACTACTGGTGGGGTCC	TACCATGAACCAGCTCCTCC
FtDof7	FtPinG0007854200.01.T01	GTCATCAGGTTTCAGTGGGC	TCCAGACATTTCCGGATCCC
FtDof8	FtPinG0009668700.01.T01	CGCTTCCACCAACACCAAAT	GCACGGGATCTTGATCTTCG
FtDof9	FtPinG0003838400.01.T01	TCAATCTCGGAGGCGGCAGTC	AGTGGCGGCGGCAATTCTTAC
FtDof10	FtPinG0000870700.01.T01	GCAGTGCGATCAACAATCCA	TTGATCTTGTCTCGCTGCAC
FtDof11	FtPinG0003987600.01.T01	AAGTGCCCAAGATGCGATTC	CGTTTGTTGGACTTACGGCA
FtDof12	FtPinG0006042300.01.T01	CTCAACCAAGCTCTGATCGC	TGTCTTGTGAGCTGCTACCA
FtDof13	FtPinG0001985100.01.T01	CGAACAGTCATCACCAGCAG	TAGAAGCAGCGTTCCGAAGA
FtDof14	FtPinG0009592200.01.T01	CAACCTTAATCAGCCTCGCC	GAGGGGCAGGAAAACATGAC
FtDof15	FtPinG0006943800.01.T01	CCACAAGCGGTTCAGTTGAA	CACTTCTCGAATGCTTCCCG
FtDof16	FtPinG0001746600.01.T01	CAGATTCCGGACCAAAACCC	TGTAGCTGTGGTTGTTGTGC
FtDof17	FtPinG0006517000.01.T01	TCACAATGCCCTTCAACTGC	CGCCGCCTTTAGTCCAATAC
FtDof18	FtPinG0001221400.01.T01	TCAAGCTGTTCGGGAAGACA	CATCCCTTGCAGAAGTGTCG
FtDof19	FtPinG0002126900.01.T01	AACCAAGGTCCCACTACGAG	GATCTGCGTCTTCTCCGGTA
FtDof20	FtPinG0006352100.01.T01	ACAACCTGAGACTGGCTTGA	GAAAACCAGGGAAGCAAGGG
FtDof21	FtPinG0000044800.01.T01	ATCGGGATTGGCAGAAGGAA	TCCAATCGCTACCAGGTGTT
FtDof22	FtPinG0005157600.01.T01	GGAAGCTGCAAACTCATCCA	CTTGGCCTGAAATCACCCTG
FtDof23	FtPinG0000644200.01.T01	CTCCACTCGCACTTCGTCAATCAG	TCGTGTTGTTGTTGCTGCTCTTTG
FtDof24	FtPinG0007868100.01.T01	AACTACAGCCTCTCCCAACC	TGAGCGCTGAGAGATTCGAT
FtDof25	FtPinG0007057700.01.T01	CTTGACGCTTCCTCTTCTGC	TGCCTGGATTAGTCTTGCCA
FtDof26	FtPinG0006338000.01.T01	CGCTGCGACTCCGACAACAC	ACCTGTGAGAGCATCCTCCTACG
FtDof27	FtPinG0000330300.01.T01	GTCCGAGATGCAATTCCACC	ACGATGGAGGTGTGGATCTC
FtDof28	FtPinG0002571600.01.T01	CACACGCAAACGCCACAAACG	GCTCCGTCTCTTGATTCCTGGTTC
FtDof29	FtPinG0009543500.01.T01	CAAGATCCGAAGAAGCCACG	GACGGAGATGAAACGGAGGA
FtDof30	FtPinG0002293400.01.T01	CATGGAGGGGCAAGAAATGG	TCTCCATGGCAACCTATCCC
FtDof31	FtPinG0002167800.01.T01	AGGCTTGCAAACGGTATTGG	CACGTACCTAGCAAACACCG
FtDof32	FtPinG0008252900.01.T01	GTTCTTAGCTCTGGGTGGGT	CCAGGAGTAGAGATGGCCAG
FtDof33	FtPinG0004209600.01.T01	GCTAACATGTACGGGCATCC	CGCTCATTTCTTGCCTTCCA
FtDof34	FtPinG0005937800.01.T01	CTTCGAAATGTCCCGGTTGG	CCAGAAGCATCCAATGAGCC
FtDof35	FtPinG0000702500.01.T01	CCTGCCAGCTGTTACTTTCC	GGGAGAAATCCAGACGTCGA
FtH3		GAAATTCGCAAGTACCAGAAGAG	CCAACAAGGTATGCCTCAGC
