# Supplementary material for: Genome-Wide Identification of DNA Binding with One Finger (Dof) Gene Family in Tartary Buckwheat (Fagopyrum tataricum) and Analysis of Its Expression Pattern after Exogenous Hormone Stimulation
Source: Biology (Basel). 2022 Jan 21;11(2):173. doi: 10.3390/biology11020173 (PMC8869700; doi:10.3390/biology11020173)
Supplement: Supplementary file 1 [file biology-11-00173-s001.zip › Table S2.xlsx]

## Sheet: Sheet1
Table S2 The CDS and protein sequences of FtDofs identified in this study.
Gene name	Gene ID	Sequence Type	Sequences
FtDof1	FtPinG0002490200.01.T01	CDS	ATGGCGGAAGTGAAGATCGAGCAAGCCGACGAATCACAGGGGATCAAGCTATTCGGAAAAACTATAGTGTTCAAAGTGAAAGTAGAAGAACCGACGAAAATCGTGAATAGCGACGAAGAAAGCTTAGAGAAAAGAAGGCCCGATGAAATCAAAGCGTGTCCGAGGTGTAAGAGCATGGACACCAAATTCTGTTACTTCAACAACTACAATGTCAACCAGCCTCGACACTTTTGTAAGGGCTGTCAACGCTACTGGACAGCTGGCGGGGCTCTTCGCAACGTTCCTGTTGGTGCTGGACGACGTAAGGCAAAGCCCGGCCCGGCCCGGCCATTTCCGTTGCCTGATTCTTCTCAGAGTATTGATTCCTTGTTCGATGCCGGCGTCCACTGCTTAGTTGAT…
	FtPinG0002490200.01.T01	Protein	MAEVKIEQADESQGIKLFGKTIVFKVKVEEPTKIVNSDEESLEKRRPDEIKACPRCKSMDTKFCYFNNYNVNQPRHFCKGCQRYWTAGGALRNVPVGAGRRKAKPGPARPFPLPDSSQSIDSLFDAGVHCLVDETVFQEYWTHHQRRQQQQQQLLLATGTPGFHPDFPAVKRRRNIGPTGQTNC*
FtDof2	FtPinG0005819100.01.T01	CDS	ATGGGTCTTACTTCTCCCCAAGCTTGGATGGATCCTTCTGACTGGTTTCAGGGTACAATGAGTGACCATGGTGGACTAGACTGTTCGTCCCCATCACCCGTGGACGACATGCTAGCATGTTCAAGGCCCTTGATGGAGAGGAGGCTAAGGCCACCTCACGACCAAGCCATCAAGTGTCCTCGATGCGAATCCACTCACACCAAGTTCTGCTACTACAACAACTATAGCCTATCTCAACCACGTTACTTCTGCAAGACTTGCCGGAGGTACTGGACCAAAGGCGGCACCCTTAGGAACATCCCCGTCGGGGGAGGATGTAGGAAGAACAAGAAGTCCTCTTCATCTTCTTCCAAGAAGACGAGTTCATTTGACAATTCAGAGACCACTGGCATCGGTCAT…
	FtPinG0005819100.01.T01	Protein	MGLTSPQAWMDPSDWFQGTMSDHGGLDCSSPSPVDDMLACSRPLMERRLRPPHDQAIKCPRCESTHTKFCYYNNYSLSQPRYFCKTCRRYWTKGGTLRNIPVGGGCRKNKKSSSSSSKKTSSFDNSETTGIGHTDLQLSFPQVQLPHHLIGSHSGGLSTSFLDNKYNALLDRSPNVDFLENKFGAFASQNLARGHDLLGSSNIGIIDGVGFGSDHQFSGHNYDVGPSNLLVNNIPSSSSSPFGVTTEGSSSGHVLDNSFQRLMLPYDYHQMNSNEMGHQSGIIDMKPSTKLLSLEWQGNNGGADENKDSFGYNNGGINRLSSWSGSLFNGYTPSTTNSLT*
FtDof3	FtPinG0006052400.01.T01	CDS	ATGGGTCTTACCTCTCTTCAAGTCCCCATGGATCCTTCCGACTGGCTTCAGGGTACAATGAGCGATGATGGAGCTCTAGATTCGTCGTCACCTTCGTCGGCGGACATGTTAGCTTGCTCAAGGCCATTAATGGAGAGGCGGCTAAGGCCACCTCATGACCTTGCTCTAAAATGTCCAAGATGCGAGTCAACCAACACCAAATTCTGCTACTACAACAATTACAGCCTCACTCAACCCCGCTACTTTTGCAAAACTTGTCGTCGATATTGGACAAAAGGCGGAACCCTAAGGAACATTCCTGTCGGAGGAGGTTGTAGGAAGAACAAAAGACAATCCTCGACCTCGTCGTCCAAGAAACCGAGCATTGGCGAACAAAGCTCCGGCAATGACTCCACCATC…
FtDof3	FtPinG0006052400.01.T01	Protein	MGLTSLQVPMDPSDWLQGTMSDDGALDSSSPSSADMLACSRPLMERRLRPPHDLALKCPRCESTNTKFCYYNNYSLTQPRYFCKTCRRYWTKGGTLRNIPVGGGCRKNKRQSSTSSSKKPSIGEQSSGNDSTIQLQSQPLANPTDLQLSFPEVQLTQHQLTTLMGGGVGTSFLDSKYHALLDRSNGYDGYLGSKFDALVGNPIGTNTRAHDLLGSASMGVDFGVGGFGDHHHHVHANPNNFMSQLSSSSSLPFGVSGEANSSGVLESSYQRLMLPYDYQNVNTNGHDDVKPKFLSLQWQDNNGGANVNRESYGYNGGFSGLSSWGGNMFNGYTPSSTTNPLI*
FtDof4	FtPinG0000038100.01.T01	CDS	ATGTCATCGGAGATCAGCGAAACTCGACCGCTCAAAGGCGGTGTAATGGCCGGTGGAGTAGCAAACCAACCACACCCAGCGGAGCCGGAGAATCTACAGTGTCCTAGATGTGAATCAACAAACACAAAGTTCTGCTACTACAACAACTATAACCTCTCACAACCTCGCTACTTCTGCAAATCTTGCCGTCGTTACTGGACACGTGGCGGTTCCTTGCGCAACATCCCAGTCGGTGGTGGCTCCCGCAAGAACTCCAAGCGTTCTCGTTCTTCCTCTTCCTCTTCCGCAACTTCAGCTCCGGCCACACCTCAAACCCTCCCTCCTCCGATTTCGCCAGTTGCTTGTAACTCTGCCCCGAATGATTCGGTTAGTACTCCCAATTTCAACCCCGTTTCATTC…
FtDof4	FtPinG0000038100.01.T01	Protein	MSSEISETRPLKGGVMAGGVANQPHPAEPENLQCPRCESTNTKFCYYNNYNLSQPRYFCKSCRRYWTRGGSLRNIPVGGGSRKNSKRSRSSSSSSATSAPATPQTLPPPISPVACNSAPNDSVSTPNFNPVSFGVKTETNHTPTTTLCPLDMNLNEAIPGSFSSLLGSQHPGGFLGLGGYGLGLGSGTSSGFDMLGFGFGKSVGDWAGMENVNGVGSSGGSSSGCNTWQMESVDAGGLTDGGDCFGWPDLAISTPGTAGLE*
FtDof5	FtPinG0006014000.01.T01	CDS	ATGGTGTTTTCTTCCATCCCTGCTTATCTTGATCCTTCTAACTGGCAGCAGCAACCACAGCACCATCACCACCAGCAAAATCAAGGTAATTTTCACCATGGAATTAGCAGCAACATCTCAATCAACCCAATCCTCACAAACCCTAACCCTCTACTTCCACCGCCGCCACTACCACCGCAGCAGCCGCCTCGAGCTCAGCTTCCACCAAACATGGGCTCGATGTCATCGTCGTCCGGCTCAATAAGGCCCGGATCAATGGCCGAGAGGGCCCGTATGGCAAACATCCCTATGCCGGAGATGGCTCTCAAGTGCCCGAGATGTGAGTCCACCAACACAAAATTCTGCTACTTTAATAACTACAGCCTCTCCCAGCCACGTCACTTCTGCAAGACGTGTCGC…
FtDof5	FtPinG0006014000.01.T01	Protein	MVFSSIPAYLDPSNWQQQPQHHHHQQNQGNFHHGISSNISINPILTNPNPLLPPPPLPPQQPPRAQLPPNMGSMSSSSGSIRPGSMAERARMANIPMPEMALKCPRCESTNTKFCYFNNYSLSQPRHFCKTCRRYWTRGGALRSVPVGGGCRRNKRSKSSSSSKSAASDRSSSAPATSSATSGMSVGGSGPGGHSSVAEMMGLTSSLRFMSPLHHLTDFGDHLGLSNYTGIPSAGESGFHLSGPEQWRIPAPNPTTHFPFLGGLDGNPGSSLYGHPFEGVEFSSLAIGGSGGPLRAKVALEAGGGSGQLADAVKMENGGVRRFNMGISTNNQGNNGEEDNYNWGGGSNSSGNAWTDLSALNNSSCSTSSAL*
FtDof6	FtPinG0000383700.01.T01	CDS	ATGAACACTTCTCCTTGGCCACAGGAGATTGTGGGTAAGGAAATGGAAGAGATGACAACATCAAACAACAGTAACAACAAAGTAAAGGCACAGCCTTCAACATCTGTTGAGAGGAAAGTAAGGCCTCAAAAGGAGCAAGCTTTGAACTGTCCAAGATGCAATTCAACAAACACAAAGTTCTGCTATTACAACAACTATAGCCTTACTCAACCAAGATACTTTTGCAAGACTTGTAGAAGGTATTGGACTGAAGGTGGGTCCCTCAGAAATATACCAGTTGGTGGTGGATCAAGGAAGAACAAAAGACCAGCTTCAATTGCATTCCCATCTTCAAACACTTCAAAGATCAAACTTCCTGATCTTGTTGCACCACTCACAAACCCTAATAATTCTTCCAAG…
FtDof6	FtPinG0000383700.01.T01	Protein	MNTSPWPQEIVGKEMEEMTTSNNSNNKVKAQPSTSVERKVRPQKEQALNCPRCNSTNTKFCYYNNYSLTQPRYFCKTCRRYWTEGGSLRNIPVGGGSRKNKRPASIAFPSSNTSKIKLPDLVAPLTNPNNSSKIHDQDLNLGCFPSSLSEFMHLPIHHHHERPLMNPNFMMMTPMHISDPNSVFPSGFTLNGDFKPALNFSLDGLSTTGGVHGGMQDSSGVNGGRILFPFDNLKTTTNPTSSTTADHQNHNNDNTHQQGDSTGYWTGILGGAGSW*
FtDof7	FtPinG0007854200.01.T01	CDS	ATGTTAAAGAAGATGAACAAAACAAGGTTAAATATAGCTACTTTCAGAGAATCCATGGCTTTCTCTTCCTCGTCTGACTCTTTTTATCCTCCCAACTGGCACCAGCAACAACCCTCTGGAGTCATCCAGCATGAGATTCCGTCCGGAAACGCGTCAGCCAAGCCCGGGTCGATGCTAGACCGGGCTCGGATCGCCCGGGTACCGTTACCGGAAGCGGGTCTTAAATGCCCTAGGTGTGACTCTACAAACACTAAATTTTGCTACTTCAACAATTACAACCTCAGCCAGCCCCGCCACTTCTGCAAAGCGTGTCGCCGTTACTGGACACGTGGCGGGGCCCTCCGAAACGTTCCGGTCGGAGGTGGGTTCCGCAAAGGAAGAACGAAGGCGACCAAGGTG…
FtDof7	FtPinG0007854200.01.T01	Protein	MLKKMNKTRLNIATFRESMAFSSSSDSFYPPNWHQQQPSGVIQHEIPSGNASAKPGSMLDRARIARVPLPEAGLKCPRCDSTNTKFCYFNNYNLSQPRHFCKACRRYWTRGGALRNVPVGGGFRKGRTKATKVQSSQRSVSANATRFVSEPVSNLPYLSSGFSGQQSSNLLTGSGLQANGLHPFSASGVTAESHGLNLSKNTMMGNNEEYQYSNWGSGNVWTDVSGSSNVSGYDYRGPNLYGID*
FtDof8	FtPinG0009668700.01.T01	CDS	ATGTTCACGGGAAGTGAACACGGAATTCCGGTAATGGAGATGGACGGGAGGTGGAAGGCGCAAGTTCCGATAGCGCCTAACTGTCCGCGTTGCGCTTCCACCAACACCAAATTCTGTTATTACAATAACTACAGTTTAGCTCAGCCAAGGTACTTCTGTAAAGGCTGCAGAAGGTACTGGACTAAAGGTGGATCCCTTCGGAATGTTCCGGTTGGAGGTGGCTGTCGAAAGACTCGAAGATCAAGATCCCGTGCCCATGCCTCCCAGCGGAATTCCGGATATCCGAGTGTTGAGGACTCTGCATATGATTCGTCTGGGAAAAGTGGCGGGGCTGAGATTGATCTGGCTGCTGTGTTTGCCAGGTATGTGAACCAGGACTCGATTGTTCCGACGCAATCA…
FtDof8	FtPinG0009668700.01.T01	Protein	MFTGSEHGIPVMEMDGRWKAQVPIAPNCPRCASTNTKFCYYNNYSLAQPRYFCKGCRRYWTKGGSLRNVPVGGGCRKTRRSRSRAHASQRNSGYPSVEDSAYDSSGKSGGAEIDLAAVFARYVNQDSIVPTQSVSEGEGLQSLEMEQENCQIVTLDGVFHQDFQQTQILEEINHQNQQLVMDDQVWEEGNHPDTVECNNLESFDYDILLTDDVFWSTSEDASISNAWEPMAALQELDSSPVEFMPVIEEQFNCSSANLLVTDNDTSWSCFDLAGYGDFYRP*
FtDof9	FtPinG0003838400.01.T01	CDS	ATGGTGTTTTCCTCCCTCCCAATCTATCTTCATCATCCTTTCAACTCAGAACAGCAGCCACAACTCCAACAACAGCTGGTGCAGCAAAATTACCCTATTTTTCACCATGGAAGCAGCAACATTAACTCCAACAACACTAACAACCAACTACTGCCACCACCACCGCCCAATACAACCGGGCTCGTGGGCCGGATTGGTCCGGTACTGATAACCGGTTCAATCTCGGAGGCGGCAGTCAAATGCCCTAGGTGCGAGTCAACCAACACAAAGTTCGGGTATTACAACAACCGCAGCTTATCTCAGCCACGTCACTTTTGTAAGAATTGCCGCCGCCACTGGACACGTGGTGGGGGCCTCCGCAAAGTTCCCATTGGTGGTGTCCGCCGCAAAAACAAGCGC…
FtDof9	FtPinG0003838400.01.T01	Protein	MVFSSLPIYLHHPFNSEQQPQLQQQLVQQNYPIFHHGSSNINSNNTNNQLLPPPPPNTTGLVGRIGPVLITGSISEAAVKCPRCESTNTKFGYYNNRSLSQPRHFCKNCRRHWTRGGGLRKVPIGGVRRKNKRPKSSSSSKSAATSTSGASSALIRPTNDRHDFGGTVGVLGLNNKYSENGSDIHFSGSDMPDNRFPFMGGSLYGAEDLSNFEFGHVIGSNGLEDNSIANYIGQEDEVGYPN*
FtDof10	FtPinG0000870700.01.T01	CDS	ATGGAAAGAGGATGGAGAGAAATGGCACCAAATTGTCCAAGATGTGGATCTACCAATACCAAGTTTTGTTACTACAACAACTATAGCCTTACTCAACCAAGGTACTTTTGCAAAGGCTGTCGTCGGTATTGGACGAAAGGCGGGTCCCTTAGGAACGTTCCGGTGGGAGGTGGTTGTCGGAAGAGTCGGAGAGCTAGCAAACCATCACTAAGAGCCGCCAGTGTTGCAACTACAACACCTTACCCAAATAACACACCAAATTCTTGTAGAAGAACATTAAGTGCATTTGGTCATGTAGTAATGAACTCCGACGGGCCTTCCTCCTCCTCTTCCTCCTCGGCTTCCACCATTGACCTCGCGGTGGTTTATGCCAACTTCTTAAAGCCAAAAGGGCCTCAA…
FtDof10	FtPinG0000870700.01.T01	Protein	MERGWREMAPNCPRCGSTNTKFCYYNNYSLTQPRYFCKGCRRYWTKGGSLRNVPVGGGCRKSRRASKPSLRAASVATTTPYPNNTPNSCRRTLSAFGHVVMNSDGPSSSSSSSASTIDLAVVYANFLKPKGPQNHTYHDQLIIPPLDQIPSNQEDHLLLLHHHLHNKHEDQGLIPNPNSFAYDHGTLLPPLPGEEEEGIIPWEKNNNTESNAVRSTIQDPLETETPFSSLFNVDPCWSPFDFSGYSDIQTTTPAGAARQDQWP*
FtDof11	FtPinG0003987600.01.T01	CDS	ATGGATATCTCCGCCGCCCAACACCAGCTCCACCGCCACTACCTCCACCACCAACGACAGGAGATGTCGGATTCTCAGTCACTCGACAGCATAATCGCGAGTTCAAAACCACAAATCCAAACAGAAATCACAGCAAACCAACAAGATCAGAAAAAACCCCGGCCACCGGAAAACGAGCCGCAGAAGTGCCCAAGATGCGATTCAACCAACACTAAATTCTGTTACTACAATAATTACAGTCTTACTCAACCCCGTTACTTTTGCAAGTCATGTCGCCGTTACTGGACAAAAGGCGGTACTCTTCGTAACGTCCCCGTTGGCGGAGGTTGCCGTAAGTCCAACAAACGGTCATCCTCCGTTACTTCCTCTCCAACTCCGTCACACAGTTCTTTCCTAATC…
FtDof11	FtPinG0003987600.01.T01	Protein	MDISAAQHQLHRHYLHHQRQEMSDSQSLDSIIASSKPQIQTEITANQQDQKKPRPPENEPQKCPRCDSTNTKFCYYNNYSLTQPRYFCKSCRRYWTKGGTLRNVPVGGGCRKSNKRSSSVTSSPTPSHSSFLIKRPHNHDAMVTSSNPNAIFSFPSSYNGLGFDIHALRMGNANVTDCDGMLGHGGGLFQSLCYGNSAVSGEMNLGGNNFLPTFEETTASNGTTATTTAVTVTTMKQEDGRALWGFPWQVMNNYGESVGVGGDLENVRGSNWNGLIGNSTWHGLLNTPALMQ*
FtDof12	FtPinG0006042300.01.T01	CDS	ATGTCTGAGGTTATTAAGGACCCTGCTATTAAGCTTTTCGGGAAGACGATTCAATTGCCCACCTCAAACGACGACGTTTCGGCTTGCCCTCTTGCTGCTCATCTCGTTATTGTTCCTTCTCAACCAAGCTCTGATCGCAACCTTTCTTGCTCCGATGATAAGAATGATGCAGCTGTTGATTCCAAACAAGAGGATGGTTCCTCAAGCACAATCATTGAGGATAACAATCCGATAATCGCCTCTGATGCTTCACAGAAGGAAGAAGAGAGCGAGTCTGGTAGCAGCTCACAAGACAAGCCATTAAAAAAGCCTGATAAAATAATTCCGTGTCCTCGATGCAACAGCATGGACACAAAATTTTGCTACTTCAACAACTACAACGTTAACCAGCCTCGACAT…
FtDof12	FtPinG0006042300.01.T01	Protein	MSEVIKDPAIKLFGKTIQLPTSNDDVSACPLAAHLVIVPSQPSSDRNLSCSDDKNDAAVDSKQEDGSSSTIIEDNNPIIASDASQKEEESESGSSSQDKPLKKPDKIIPCPRCNSMDTKFCYFNNYNVNQPRHFCKNCQRYWTAGGTMRNVPVGAGRRKSKNSLHHRHLVIPDGANGMIYPDAPLCESMASALNIAEKSPQLKVQHTAQVPCFPAPPWPPHTWNTAPPFLPAGFPVSIYATPPPPYWSIPWMQTPAASADHSSTSSSPSSPLGKHSRDGDEEPKVLTPKTLRIDDPNEAAKSSIWATLGIKNEKSECINSNGLFRGFKLKNDDTKSVADTSLVLQANPAALSRSLTFHESTQ*
FtDof13	FtPinG0001985100.01.T01	CDS	ATGCAGGATATACACGGAATTTATAGCGACGGATCAAATACCGGAGGTGGAGGTCACGGGGGTCCGATCTTCAGTGATCGGAGGATAAGGTCAGCGGCGAACAGTCATCACCAGCAGGCTCTCAAGTGTCCCCGCTGCAACTCCTCCAACACTAAATTTTGTTACTACAACAATTACAATCTCTCTCAGCCTCGTCACTTCTGTAAGAACTGTCGTCGATACTGGACTAACGGTGGCGTTCTCCGTAACGTTCCCGTTGGCGGTGGTAACCGGAAATCCAAACGGTCTTCAAAGCGTAAGGCGTTATCTCCATCGCCTCTTCGGAACGCTGCTTCTAAATCCAATTCTCGGTCAAGCAGCGAAAGCACATCCGCGAAAGCTCAATCTGCCGGTGGATTT…
FtDof13	FtPinG0001985100.01.T01	Protein	MQDIHGIYSDGSNTGGGGHGGPIFSDRRIRSAANSHHQQALKCPRCNSSNTKFCYYNNYNLSQPRHFCKNCRRYWTNGGVLRNVPVGGGNRKSKRSSKRKALSPSPLRNAASKSNSRSSSESTSAKAQSAGGFAEDSVTGSGSNFTDQPPVMVTTTLDTIQAMNSNFEPLNDSGAGGSIFTEIGGFISFMSGNHNENLFGFGSGGHVDPTPFRIHQQNPVNHQQHDNRHLLRNPTGPGMLDQTVHVDLHQSSRNSGGGVFARGDWESVSGSVGGGRGHISNLFDLAPGSSGAHGGQWSHSDDQWHESEHDHHLYLPP*
FtDof14	FtPinG0009592200.01.T01	CDS	ATGTCTGCTGTTAAGTTGTTCGGAAAGACGATTCATTTACCGTCAAATGGCTCCAATCAAAACCTCTCTTGTTCAAATGGCTCTGTTTTCCCCAAATTCCTGGATGATAAGAACAATGTAGCTATAGCTTCCAAACCAAACAATGGTTCATCAAAAGACAAAGAAGAAAGCCAAACAAGCAGCTCACAAGAAGAAAATCCTTCGAAAAAGCCAGATAAAATCATCCCATGTCCAAGATGCAAGAGCTTAGATACTAAATTCTGCTACTTCAACAACTACAACCTTAATCAGCCTCGCCATTTCTGCAAGAACTGCCAACGTTACTGGACCGCAGGAGGTTCAATGAGAAATGTCCCTGTCGGCTCAGGACGCCGGAAAGCAAAGAACTCAACACATTGG…
FtDof14	FtPinG0009592200.01.T01	Protein	MSAVKLFGKTIHLPSNGSNQNLSCSNGSVFPKFLDDKNNVAIASKPNNGSSKDKEESQTSSSQEENPSKKPDKIIPCPRCKSLDTKFCYFNNYNLNQPRHFCKNCQRYWTAGGSMRNVPVGSGRRKAKNSTHWVANEFIKPVSEYCAPNGLTSQLSCFPAPPWYPAQWNPVFWGYGVAGSSLGSPLGKHLREENMSSGTKTRVLTPKTLRIDDPIEAAKSSIWTTLGMRKVEVNSMKSEGVFGGFRSKSIGEMNSVADGSLVLHANPAAFSRSLRFHERVE*
FtDof15	FtPinG0006943800.01.T01	CDS	ATGTTTGATCTTGGTGACCCTAAGTTCAAGCTCTTCGGCAAAACGATTCCTTTTCCTTCCGACGTGGATGAGTCTTCCGGCGACTCGATTCGAAGCGTTACTAAGCTGATTACACAACAAAGAGATGCAGAGTACGAGGCTCATAAGTTACAAGAGTGCGAAAGAAAATCAAGTGATTATTCTGTCCTTGAAGATGATCCTTGTCCAAGAATTCCAGATGAAAAATCAAGTGAGGATCAAAATGAACCAATTAGTGTGGATGCAAACTCAGATGATGAAGCACAAAAGGATCAAGGCGAAGAATCAAAGAACTCGCAAGATAAAGTCTTGAAAAGGCCAGACAAGATTCTTCCTTGTCCAAGATGCAACAGCATGGACACCAAATTCTGCTACTACAAC…
FtDof15	FtPinG0006943800.01.T01	Protein	MFDLGDPKFKLFGKTIPFPSDVDESSGDSIRSVTKLITQQRDAEYEAHKLQECERKSSDYSVLEDDPCPRIPDEKSSEDQNEPISVDANSDDEAQKDQGEESKNSQDKVLKRPDKILPCPRCNSMDTKFCYYNNYNVHQPRHFCKSCQRYWTAGGTMRNVPVGAGRRKNKTASSKYCHISISDALNGVHTHQQHQTGLKMNGTLLTFGSDSSHSESMASMMNLAEKKVKSGENGDDRSSGSSTVTTSGSVEGGSFKHQPVHRVPFFPGYQLAYGWNSAVPMPFYPAPYWNGAAIPWNGPWVTLGKHSRSEEAVNPSVHPEKRSCSSRVLLPKTLRIDNPEEAAKSSIWNTLGIKKVESVGNGGFFNGLQSKGEEKKWKLETCPLLNANPAALARSITFQ…
FtDof16	FtPinG0001746600.01.T01	CDS	ATGGATATGGCTCCTTGGCCACAGGAGATAGTGGTGAAGCCAATGGAAGAGATCATCACAAACAATAATAACAACAACAGCTCAAAGCCTCAACCTTCAACTTCTTTGGAGAGGAAAGTTAGGCCACAAAAGGATCAAGCTGTGAATTGTCCAAGATGCAACTCAACAAACACCAAATTCTGTTACTACAACAACTATAGCCTCACACAACCAAGATACTTTTGCAAAGGTTGTAGAAGGTATTGGACTGAAGGTGGGTCTCTTAGGAACATTCCAGTTGGAGGTGGTTCAAGGAAGAACAAGAGACCTTCTTCATCTTCAATATCATCTTCTTCAGCAACATCAAAGATCAAGCTTTCAGATCATCATCATCATCAACAACATCAACAACATCTTAGT…
FtDof16	FtPinG0001746600.01.T01	Protein	MDMAPWPQEIVVKPMEEIITNNNNNNSSKPQPSTSLERKVRPQKDQAVNCPRCNSTNTKFCYYNNYSLTQPRYFCKGCRRYWTEGGSLRNIPVGGGSRKNKRPSSSSISSSSATSKIKLSDHHHHQQHQQHLSHVLPTNPNNPKIHIEGQDLNLGFPSTLSEFMQLPNMENPTNPHHQFLQKASNTSNTSHLSALELLNGLTSSSRGLMTHFMPMQIPDQNPNSNPVFQSGFNLQGEFKPTLNFSLDGLHGVHQENGSGRILFPFEDLKSTTTTATTTTTTPTTVHHDQHQNHNGDQQITRDHQHGDSTGYWTGMLGGAGSW*
FtDof17	FtPinG0006517000.01.T01	CDS	ATGATGCAAGAGCTTTTAGCTGGAGAAAGAAAGATCTCTATCAACAACGAAGGATTTCTACAGACAACTCTCTCACAATGCCCTTCAACTGCAAAATCAACACCAGATCAAACACAAAACCTAAGATGTCCTCGCTGCGATTCCACCAACACCAAATTCTGCTACTACAACAACTACAACCTCACACAACCTCGACATTTCTGCAAGACATGTCGAAGGTATTGGACTAAAGGCGGCGCTCTTCGTAACGTTCCCATCGGAGGAGGTTGCCGGAAAAACAAACCGACCACAACCAACATCTCGCCGTCCGCATCTTCTAGGTTAAAGAGTAGTTTCTCCATATCGGAGATCGGAAAACAAATATTTCTGGGAACCGGGTTCGATCATGATCCTACACAG…
FtDof17	FtPinG0006517000.01.T01	Protein	MMQELLAGERKISINNEGFLQTTLSQCPSTAKSTPDQTQNLRCPRCDSTNTKFCYYNNYNLTQPRHFCKTCRRYWTKGGALRNVPIGGGCRKNKPTTTNISPSASSRLKSSFSISEIGKQIFLGTGFDHDPTQNSHLLGLLRGNINTMPFSSGPINQINTVWRSNQQVNGEGQNSGIQELLQKLKTSTSGYYPNPQGSVLNSNVVSSSLSTNPSGIILESAPVSGGGGGDFSYFTSPFSWSDVATPSGAYP*
FtDof18	FtPinG0001221400.01.T01	CDS	ATGACAAAGCTCGAAGAGACTCACGGAATCAAGCTGTTCGGGAAGACAATACAACTCCAGGTTAAACAAGAGGACCCGAAATCCGAACAACAACAACATCAGCATCAAGAACAACCCAGTTTAGACAAGAGACCGGACAAGATCATTCCTTGTCCGAGGTGCAAGAGCATGGAGACCAAATTCTGTTACTTCAACAACTACAACGTTAATCAACCCCGACACTTCTGCAAGGGATGCCAACGGTATTGGACGGCCGGCGGCGCCTTACGTAACGTCCCCGTTGGAGCGGGGCGACGTAAGGCCAAGCTCCTCGGACACCAAACCCTACCCACCAACTTCCCGGAGAATTGTGTATTAGTCGACGGGGCGGCTTTCGAAGAGTATTGGGCCCACCACCAT…
FtDof18	FtPinG0001221400.01.T01	Protein	MTKLEETHGIKLFGKTIQLQVKQEDPKSEQQQHQHQEQPSLDKRPDKIIPCPRCKSMETKFCYFNNYNVNQPRHFCKGCQRYWTAGGALRNVPVGAGRRKAKLLGHQTLPTNFPENCVLVDGAAFEEYWAHHHNQQLAAAASGGCGGYYPDFPAKRRRDVSYGQTNGSSQDV*
FtDof19	FtPinG0002126900.01.T01	CDS	ATGTTACCATCTTCCGATCAAACAATGAATCCACAACAACAACCAAGGTCCCACTACGAGCAACCACCCAACTGTCCACGTTGTGCCTCCACAAACACCAAATTCTGCTACTACAACAACTACAGCCTAACTCAACCCAGATACTTCTGCAAAGGCTGCAAGAGATACTGGACAATGGGTGGGTCCCTCCGCAATGTCCCCGCCGGCAGCGGTTACCGGAGAAGACGCAGATCCCGGCCATTCAAATCTCACTCCTCAACTCAACCTTCCGATCAAAATCAAGACTCTCCTTACTCTAATCACTCTTCAGATTCATCCTCGTCGACTGTCGAAATCGACTTGGCTGCTGTTTTTGCCAACTACTTTAAACAAGACCCGGGTCCTAGAATCCAACCCGTT…
FtDof19	FtPinG0002126900.01.T01	Protein	MLPSSDQTMNPQQQPRSHYEQPPNCPRCASTNTKFCYYNNYSLTQPRYFCKGCKRYWTMGGSLRNVPAGSGYRRRRRSRPFKSHSSTQPSDQNQDSPYSNHSSDSSSSTVEIDLAAVFANYFKQDPGPRIQPVSDPDPGLMHLSDQIQWQGLLENNIWSTSQNCTSSDLSTDFTDWDPIVDLKDLNSSPLEPTSAFMADEFQSTEINQVMSDINWSFFDVEDTRALLEFDS*
FtDof20	FtPinG0006352100.01.T01	CDS	ATGTTAGACATCGGAGACCCTGCGTTTAAGCTCTTCGGAAAAACGATTCCCCTCCTCAACTCTGACGAGGCATCCGGTGACTCTAATAAAGCTGACTTGAGCTCGGAGCAGATGTCAGAGGAGAAAGAAGCAGATCGCGACTCAGACAAGGAACAAGCAAAAGAAAATTCGGCCCATGAGTCAGTCCTTAGAGAAGAACACGATGCAGATAGTCCAAGTGCATCAAAAAAGGATACAAGTGAGGATCAAAAATCACTGACTAGTATTGATGATAATTCAGAAAGTGAAGCTCAAAAGGATGAAGAAAAGGAACAAGATGGCCAAGAAGCAAAGAATTCGTCGGAGAAAACACTCAAGAAACCAGACAAAATCCTCCCTTGTCCAAGATGCAAGAGCATG…
FtDof20	FtPinG0006352100.01.T01	Protein	MLDIGDPAFKLFGKTIPLLNSDEASGDSNKADLSSEQMSEEKEADRDSDKEQAKENSAHESVLREEHDADSPSASKKDTSEDQKSLTSIDDNSESEAQKDEEKEQDGQEAKNSSEKTLKKPDKILPCPRCKSMDTKFCYYNNYNVNQPRHFCKSCQRYWTAGGTMRNVPVGAGRRKNKSSPSKYCHMSISDALQAARIDLPHTQPETGLKINGTVLNFGVDSPLCDSMASSTMNLVDNKAANGSSTVTMSISTKGHQIPPNVNGFNSHQVPCFPGFQLAYGWTPTVPLAPPPPGFFPSMPFYPPPPPPYWNGAAIPWNMPFVSVIPKSTGSNPNSPTLGKHSRDEEKLKTSSKSDKSSQVLVPKTLRIDDPEEAAKSSIWTTLGIKKVEPAENGGFFKG…
FtDof21	FtPinG0000044800.01.T01	CDS	ATGCAGGATGTGCACGAGATTTTAGCCGCCGGAGTAGTCGCCGGAGATGTCGGTACCGGCGCACGGATCTTCGGTGATCGGAGGCTCAGAGCGCCGTCCAACGGAAGCCTCCATCACCAGTCTCTCAAGTGTCCTCGTTGCGATTCGCTGAACACAAAATTCTGTTACTATAACAACTACAACCTCTCTCAGCCTCGTCACTTTTGCAAAAACTGCCGTCGTTACTGGACAAAGGGCGGAGTTCTCCGTAACGTTCCCGTTGGCGGTGGATGCCGGAAATCCAAACGTTCTTCTAAGCGTAAGACATCTGGTTCTCCACCTCGATCTTCTAAGCGGAGACACAAGTCTGACTCTCGATCTAGCAGCGAAAGCACCGCTGTTGATTCCGGTAAGGTGGTT…
FtDof21	FtPinG0000044800.01.T01	Protein	MQDVHEILAAGVVAGDVGTGARIFGDRRLRAPSNGSLHHQSLKCPRCDSLNTKFCYYNNYNLSQPRHFCKNCRRYWTKGGVLRNVPVGGGCRKSKRSSKRKTSGSPPRSSKRRHKSDSRSSSESTAVDSGKVVGVVTKASEVGTEFTSNPNFEFSEQRPATVAVTFNSIAMEPNPSCSGMNSNFEPLSDLQASAGVNTVDPDGSAMFTDIGGFVSLMDRDQHQNLLEFGNMETTPFGIHENQVNNQLLLQNFGADRDWQKEKIDGAGDEWGQEIFDQTVNVDLLQNSRTGDGVLAGTDWHGVSDGGEAGAGGHLGMFDLTPGSDWSQSSQWHESDLHLYLPP*
FtDof22	FtPinG0005157600.01.T01	CDS	ATGGAAGAGATTATCACAAACACATCAACAAAAGTAACAAATACTTGTTCAACTTCTTTGGAGAGGAAACACATAAGACCTCAAAAGGAAAGAGCTTTAAACTGCCCAAGGTGTAACTCAACAAACACTAAGTTTTGCTACTACAACAACTATAGCCTCACACAACCCAGGTATTTCTGCAAGACTTGCAGAAGGTATTGGACTCAAGGTGGGTCCCTCAGGAACATCCCAGTTGGTGGTAGAATAAGGAAGAACAAAAGATTTTCATCTTCATCAAATTCAACAAAGAACAACAAGCTTCTTGATCTTGTTGATCAGTCATCCTCAGTCAATATTATTTCCACAAACCCTAATCCCAAATTTATTCATTATCATACCCAAGATTTCAACTTGGGTAAT…
FtDof22	FtPinG0005157600.01.T01	Protein	MEEIITNTSTKVTNTCSTSLERKHIRPQKERALNCPRCNSTNTKFCYYNNYSLTQPRYFCKTCRRYWTQGGSLRNIPVGGRIRKNKRFSSSSNSTKNNKLLDLVDQSSSVNIISTNPNPKFIHYHTQDFNLGNFTSSHMHLPNNIMEAANSSINTHFNQTINASNNASYLSAMERLTGINVSSTETMAPFIPIERSDPSVVYQLGFPFQGDFRPSFQGLHESVSKEADDQHGGSSSYWTGDVLGGAGSW*
FtDof23	FtPinG0000644200.01.T01	CDS	ATGGATCTCTCATCTACTCAACACCAGCTCCACTCGCACTTCGTCAATCAGGAAATGAGCTCTGAACATTCGGAATCGATTCAGAACAAAGAGCAGCAACAACAACACGAAGATATGAAGAAGCCGCGTCCCCAAGACGCGGAGCCACAAAAGTGTCCGCGATGCGATTCATCCAACACCAAATTCTGCTACTACAACAACTACAGTCTAACTCAACCTCGTTACTTCTGCAAAGCCTGCCGCCGTTACTGGACAAAAGGCGGCACTCTCCGCAACGTTCCGGTCGGCGGCGGCTGTCGGAAATCCTCAAAACGGTCAAACTACTCATCAAACTCTCCTTCTCATTTCATCAAGCGGGCCCACACCAAAGAGCCATCACAAATGGTATCGGACCCGACT…
FtDof23	FtPinG0000644200.01.T01	Protein	MDLSSTQHQLHSHFVNQEMSSEHSESIQNKEQQQQHEDMKKPRPQDAEPQKCPRCDSSNTKFCYYNNYSLTQPRYFCKACRRYWTKGGTLRNVPVGGGCRKSSKRSNYSSNSPSHFIKRAHTKEPSQMVSDPTPNPVFSGLNINPYFNFDSIMMTNANFTNSDSAMNLLSHPQSSFLHDLQYGNNGLMFQNLCNYDEIGSRNGSNCVSGISEDMAAMAPYEDVLSSGVKQEANENEGFFSLPWQNINGEQDLVRENWNGFIGNSAAFGLLNTPAMM*
FtDof24	FtPinG0007868100.01.T01	CDS	ATGTCCACCTCACCACCACCACCACCACAACCGCCACCACCTCCACCTCCAGGAACACCACCTCTCCGCTGTCCTCGCTGCGACTCCACCAACACCAAATTCTGCTACTACAACAACTACAGCCTCTCCCAACCTCGACACTTCTGCAAAACCTGCCGTCGTTACTGGACCAAAGGCGGCTCTCTCCGTAACATCCCAATCGGCGGCGCTTCCCGCAAAACCAAGAAACTCTCCCGCTCATCCAAAGACCTTAAGCTATTCCACTCATCGGACTTCCCTCCAACACCAAACTTCACCCTCCCGCTTCCGACGACTCAAACCATGTCTTCTTCAATCGAATCTCTCAGCGCTCATAATCTCGAGCTTCATTGGAAGCTTCAACAACAAAGGATGTCTTTT…
FtDof24	FtPinG0007868100.01.T01	Protein	MSTSPPPPPQPPPPPPPGTPPLRCPRCDSTNTKFCYYNNYSLSQPRHFCKTCRRYWTKGGSLRNIPIGGASRKTKKLSRSSKDLKLFHSSDFPPTPNFTLPLPTTQTMSSSIESLSAHNLELHWKLQQQRMSFLYTPPATTLSAPPPPPPPPHVFFSNPDTHQETASTGAVEWFFDKETNNGNATSSNFNNDAQEWTADDDDLQFHQFNGLV*
FtDof25	FtPinG0007057700.01.T01	CDS	ATGTCTCGCCGGAATCCTATGTCGGAACTCGCCGATGCGCCAATCAAATTATTCGGCCGAAGTATTCAGTTCCCGGAATCCAACTCTCCGCCATCCGTCACCGCCGCCGCCTTTTCTCTCGAGCTTGACGCTTCCTCTTCTGCTGAAACAGCGGACGGTTATGCAGACACAAGAACAAAGGAGGTAGATGATGGCATCGTCGGAGAATCTCATGGAAAATCGCTAGAGAAATTTCAGTCACATGAAGATGTAGATGACATAGACGTGAAGCCTCACAATCTGAGGCTTGGCAAGACTAATCCAGGCAGCGATGAGAAGGTTTTAAAGAAACCCGACAAGATCATTCCTTGTCCTCGTTGCAATAGCATGGAAACCAAGTTCTGCTACTTCAATAATTAC…
FtDof25	FtPinG0007057700.01.T01	Protein	MSRRNPMSELADAPIKLFGRSIQFPESNSPPSVTAAAFSLELDASSSAETADGYADTRTKEVDDGIVGESHGKSLEKFQSHEDVDDIDVKPHNLRLGKTNPGSDEKVLKKPDKIIPCPRCNSMETKFCYFNNYNVNQPRHFCKSCQRYWTAGGTIRNVPIGAGRRKNKQIASQFQPLVISSNGGPLTHMNLLNPTDPCSVSSPGLCSPTGFAMETKEVSQNGNNPPLCSSVATLLTLNDQNKPINNSDGMTLPSSSGSSTSPAAVISAQMGQVVCSGSQIASVPPTLQGYAGPPAYPWNIGWTGMAYNTDGGHAVLVPWGFQPLATVPRFCSPNPGIVPIVPPQYWNWDANAWNLQSNNLLSPSSSTGNSSCSGNTSPLGKHSRDLNSQAEEATEKCLW…
FtDof26	FtPinG0006338000.01.T01	CDS	ATGGACGATGAGTATCAGCTGCAGAAGCTCCTGCAGCCGTTGAGGAAGTGTCCGCGCTGCGACTCCGACAACACAAAGTTCTGCTACTTCAACAACTACAGCATCACACAGCCGCGCTACTTCTGCAAGACCTGCCGTCGCTACTGGACGCACGGCGGCGCTCTCCGCGATGTTCCCGTAGGAGGATGCTCTCACAGGTCCAAACGCCCGCGCCTCACCGCCCCGCCGCCGCCTCCGCCTACCCCTCCGGTCCCGTTCATGGGCGGTGCTGGTCCATCACCCTTCCAAAACTGCTTTGTCGGTGGCTACTATCCTACCTTTGTTTCAGGTCCCTCCATCGCCATCAATCCACCTCCTGATCTGGGTTTACTTCAAATCCACCCGAGCTTCATCGCCGGA…
FtDof26	FtPinG0006338000.01.T01	Protein	MDDEYQLQKLLQPLRKCPRCDSDNTKFCYFNNYSITQPRYFCKTCRRYWTHGGALRDVPVGGCSHRSKRPRLTAPPPPPPTPPVPFMGGAGPSPFQNCFVGGYYPTFVSGPSIAINPPPDLGLLQIHPSFIAGSSANPNQ*
FtDof27	FtPinG0000330300.01.T01	CDS	ATGGATGCTGCTCAATGGCCACAGGTGGGTTTGGCAAGGGCCATGGAAGAGATCATCTCAAGTAGTAACCCAACACAACCTCTGCCGCAACAACAACATCAGCAGCAACAACAACATCAAGGGTTGGATAGTAATAACCAAAGGAGGGCTCGCCCCCAAAAGGACCAGAATGTGAATTGTCCGAGATGCAATTCCACCAACACCAAGTTTTGCTACTACAACAACTACAGCCTCACCCAACCAAGGTACTTTTGCAAGACTTGTAGGAGGTATTGGACTCAAGGCGGCTCGTTGAGAAATGTTCCGGTGGGAGGAGGTTCTAGGAAGAACAAGAGATCCACACCTCCATCGTCATCATCATCAACCTCAATCCCAACCCAAACTAAGCTTATTCCAGAT…
FtDof27	FtPinG0000330300.01.T01	Protein	MDAAQWPQVGLARAMEEIISSSNPTQPLPQQQHQQQQQHQGLDSNNQRRARPQKDQNVNCPRCNSTNTKFCYYNNYSLTQPRYFCKTCRRYWTQGGSLRNVPVGGGSRKNKRSTPPSSSSSTSIPTQTKLIPDLNPPTNFLMPSHNHLQHQNPNNKIHPHPHHHGHDLNLAFPSMIQPMELPKIESTKLLVDLSNTCSSTSTSAPISSALELLRTNISSSSLNSYGPLPMPPDSNPLYTSSGFASLQEMKPSLSGFNIGGLQDNTHQGSGGVARLLFPFGDINKFTNHHNATSNNTTRSDHQGDNHQSIKGSSQDHDHPQGGSGYWNGMLGGGAW*
FtDof28	FtPinG0002571600.01.T01	CDS	ATGCAAGATCCGCCGCCGTTTGGACAGCAACAACCAAGCCTGAGCTTTCCAGAACACGAGCAGCTAAAGTGCCCACGCTGTGACTCAACCAACACCAAATTCTGCTACTACAACAATTACAATTTGTCACAGCCCCGTCACTTTTGCAAGTCCTGCCGACGTTACTGGACCAAAGGCGGAACTCTCCGTAGTATCCCCGTCGGCGGCGGCACACGCAAACGCCACAAACGGTCTAACCCTGAACCCGATCCTAACCCGGATCTTAGACCTAAGGTTGATCATCACCCGGATCTAAATACTCCCGGTTCGGGCGGAACCAGGAATCAAGAGACGGAGCTCCGAGGAGATGCTGGGTCGGATTGCTTCTTCCGTCCGGGTTCGAGGTTTCAGTAA
FtDof28	FtPinG0002571600.01.T01	Protein	MQDPPPFGQQQPSLSFPEHEQLKCPRCDSTNTKFCYYNNYNLSQPRHFCKSCRRYWTKGGTLRSIPVGGGTRKRHKRSNPEPDPNPDLRPKVDHHPDLNTPGSGGTRNQETELRGDAGSDCFFRPGSRFQ*
FtDof29	FtPinG0009543500.01.T01	CDS	ATGGATCTCTCCGCCGCCCTCCAACATTTCCGCCACCCTCACCTCCACCAGGAAATGAATTCTCAGGCGGATTCACAGTCACTCGACAGTATGATCGCTAACTCAAAGCCAATCACTCAAAACAACAACCAGCAACAAGATCCGAAGAAGCCACGGCCACCGGAAAGCGAGCCTCAGAAATGCCCTAGATGTGATTCAACAAACACCAAGTTTTGTTACTATAACAATTACAGTCTTTCTCAACCTCGTTATTTCTGCAAGTCATGTCGACGTTACTGGACTAAAGGCGGGACTCTCCGTAACGTTCCCGTTGGTGGCGGTTGCCGCCGCAACAAACGCCCATCTTCCTCCGTTTCATCTCCGTCAAGTTCTTCGTTTTCTGCCACGTCGTTTCTCAAA…
FtDof29	FtPinG0009543500.01.T01	Protein	MDLSAALQHFRHPHLHQEMNSQADSQSLDSMIANSKPITQNNNQQQDPKKPRPPESEPQKCPRCDSTNTKFCYYNNYSLSQPRYFCKSCRRYWTKGGTLRNVPVGGGCRRNKRPSSSVSSPSSSSFSATSFLKRAHSHSNDMANPNHTQNPNPMFQSFGGLGLGFGFDHSIGNANVTEFDGFLGHPQSFLMNSIENQSLCYGLGSSSNEIPFEASGINAMKNESIENKGFWGLNYPWQVINHGDNMGLVNGVSSNADLEPVRESWNGIIGNSAWQGTLLHSSALI*
FtDof30	FtPinG0002293400.01.T01	CDS	ATGGTGGGTAGCTGTGAGCAGATTGTAAGCATGCTTTCGGCTTCTAATGAATGGCCACAGATCAAAGAGTTGGGTGAAGAAGATGATGAACAAAGATCCTTAAAAAGCAACAAGAAGATGATGGGGGCAAGTACTGCAACTAAAGGAGAAGAAATAAAAGCTATGGAGAAGATTGCAGCTAGCCAAGAGCCATTGAAGTGTCCAAGATGTGAATCTTCAAACACCAAGTTTTGCTACTACAACAACTACTCACTTTCTCAACCAAGACACTTTTGCAAAGCTTGCAAGAGATACTGGACAAGAGGAGGAACCCTAAGGAATGTTCCAGTTGGGGGTGGATGTAGGAAGAACAAGAGATTTAGAAGAAACCCTAATTTCTCTTCTAACCCTAATTCATCA…
FtDof30	FtPinG0002293400.01.T01	Protein	MVGSCEQIVSMLSASNEWPQIKELGEEDDEQRSLKSNKKMMGASTATKGEEIKAMEKIAASQEPLKCPRCESSNTKFCYYNNYSLSQPRHFCKACKRYWTRGGTLRNVPVGGGCRKNKRFRRNPNFSSNPNSSSNNSSSNISDQSNFNSQSLSDNPNGISPLLYGLPTNLVPHEAIINGFPSFSSGYQNSNHHLGGLGLGFSSNGMILDHGGARNGYSNNNPKQILQELISNSNLNSMSMSSLLTSRFQQHQQKYNFETLLPYELDLQTKGIGCHGDSVKLEEIDHSRRQSQMQNDFDQIHQQEPIFDHTNWLDPNYSNLGSSSVPSLI*
FtDof31	FtPinG0002167800.01.T01	CDS	ATGTTTTCATCTAGTGATCATCAGCTCAACCAATGTCCAACCGTGCCGATCATGGAAATCGACGGCCGGTGGAAAGCGCACGTCCAACAAGCCCCGAATTGCCCACGTTGCGCCTCGACAAACACCAAGTTTTGTTACTACAACAACTATAGCCTAGCACAACCTAGGTACTATTGTAAGGCTTGCAAACGGTATTGGACCAAAGGTGGCTCCCTTAGAAACGTACCCGTCGGCGGTGGCTGTCGGAAAACTCGAAGATCTCGAGCCAAAGCAAATTCATCCTCTCGTCACAACTCCGCTGATGCAATCCCGTTTCCGCCACAAACCAACGCCCCCGAGATTGACTTGGCTGCGGTGTTTGCTAGGTACGTGAATCAAGATTCGGGCCTTCCAAGCTCG…
FtDof31	FtPinG0002167800.01.T01	Protein	MFSSSDHQLNQCPTVPIMEIDGRWKAHVQQAPNCPRCASTNTKFCYYNNYSLAQPRYYCKACKRYWTKGGSLRNVPVGGGCRKTRRSRAKANSSSRHNSADAIPFPPQTNAPEIDLAAVFARYVNQDSGLPSSSVSVTEQDVEMLTHNIDHNQYLFDDLHSFDHGLLQTEDVFWSTSEDGSSLSSSGFAAWDPMAHQEELDSSPLELYGSTLDDQFGVSTSSLLSDINWSCFDQTGYLD*
FtDof32	FtPinG0008252900.01.T01	CDS	ATGCCGGCAGAATCAGTGGAGAGGAGAGCTCCGGTGAAGTCCAGTGCTGGAATGCCGCCTCCACCGCCGGAGCAGGAGCACCTGCCGTGTCCAAGATGCGACTCCACCAACACTAAGTTCTGCTACTACAACAACTACAATCTATCCCAGCCCCGCCACTTCTGCAAGTCATGCCGCCGGTACTGGACCCAAGGTGGAACCCTCCGTGACATTCCCGTCGGCGGCGGTACACGCAAGAACGCCAAGCGGTCACGCACACTCCCTCCAACGGCATCCTCCACCACCGACACCGTTCACGTGTCCTCCACTGCCGGGCCGGCGCCTTTCCTCGGGCACAGTGGGGCGTTGGGGCTAGTGCCTTCGGTGGCCGGGAGTTTCACTTCCCTCCTGAACGCCTCC…
FtDof32	FtPinG0008252900.01.T01	Protein	MPAESVERRAPVKSSAGMPPPPPEQEHLPCPRCDSTNTKFCYYNNYNLSQPRHFCKSCRRYWTQGGTLRDIPVGGGTRKNAKRSRTLPPTASSTTDTVHVSSTAGPAPFLGHSGALGLVPSVAGSFTSLLNASGTGSGGSGGFLALGGLGLGIDDSGFGPLSRAMWAFPEVAYIGGAGNGNGGGGMNTWQMESGGDQAIGSFVSGDCFSSWPELAISTPGNALK*
FtDof33	FtPinG0004209600.01.T01	CDS	ATGGATTTTTCCTCCATCCCAGCTTATCTTGATCCTTCCAATTGGCAGCAGCAAACACCACCACAACAACAGCAAAATCACCACCATGGAAGCATCAATAACTCAAATCCACTCCTGCCGCCACCGCCACTCCCACCGCCTCTACAACCCTTATCCGGGCAGCAGCAGCCGCCTCATGCGGGTCAGATGGGAGGGTCGATAAGGCCCGGTTCAATGGCCGAGCGGGCCCGGATGGCCAATATACCCATGCCAGAACCAGCTTTAAAGTGCCCTAGATGTGAATCCACAAACACCAAATTTTGCTACTTCAACAACTATAGCCTTTCCCAGCCCCGCCATTTCTGCAAGACGTGTCGTCGGTATTGGACACGTGGTGGGGCCCTCCGTAGCGTTCCTGTC…
FtDof33	FtPinG0004209600.01.T01	Protein	MDFSSIPAYLDPSNWQQQTPPQQQQNHHHGSINNSNPLLPPPPLPPPLQPLSGQQQPPHAGQMGGSIRPGSMAERARMANIPMPEPALKCPRCESTNTKFCYFNNYSLSQPRHFCKTCRRYWTRGGALRSVPVGGGCRRNKRSKSSSASAATSSASSALSGGMTGTSSVAEMLGLPQPPQLSGLRFMSSIPEYGGGGLGLNSYSGIPATGDIGFHLGGGSSVLSGMDHPWRIPPPPPSQFPFFSGLDAAAAGGSANMYGHPFDGVELSSLAIGHLRSKAPLEVAGGSTVNQMGVKMEESGGGRQEMSANLVRQFNLGSAAAEHFNWGGVGGGGGGSSSSGGGGNAWTDMSGINNSSCSTTSAL*
FtDof34	FtPinG0005937800.01.T01	CDS	ATGGGTTTGAGCTCAAAGCAAGTCTCAAATGATGTGCAAGATTGGAATCCGGGTTTATTGCAATCTTCAAGTGATGATTCCATGGAGTTGTCAAAGCTTCCAACAAAAAGACGACAACAAGAAGAAGAAGATCTGCAAGCGCCGCCGGAAAAGTTGAAGTGTCCAAGGTGTGATTCTACAAACACCAAGTTTTGTTACTACAACAACTATAACAAATCACAACCAAGACACTTTTGCAAGTCTTGTAAAAGGCATTGGACAAAAGGCGGAATGCTTCGAAATGTCCCGGTTGGAGGTGGCCGCAAGAACAAGAGACTCAAAACATCACAAAGCCTCACAATCACTACACATACCAACACCAAAACCGGAATTGGTGCTAATATTCATCTCTTGGGTTCG…
FtDof34	FtPinG0005937800.01.T01	Protein	MGLSSKQVSNDVQDWNPGLLQSSSDDSMELSKLPTKRRQQEEEDLQAPPEKLKCPRCDSTNTKFCYYNNYNKSQPRHFCKSCKRHWTKGGMLRNVPVGGGRKNKRLKTSQSLTITTHTNTKTGIGANIHLLGSSFGFQDPDPLGLFGSSSTLYSLQNHDLQFPCPSFGSLDASGHHISNLYSLNHEESVMIGMNDKPWPSKENTTTNWVWDDIDKFVSSDVTVPWEDAEIEYP*
FtDof35	FtPinG0000702500.01.T01	CDS	ATGGAGCAGAACGACGTCGTAGAGCAGAGGGTTCAGCCGGCGAGGACATGTCCAAGGTGCAACTCAGACGACACAAAGTTCTGTTACTTCAACAACTACAGTCTTTCTCAGCCACGTTACTTTTGCAAGGGTTGCCGTCGTTACTGGACACACGGTGGGTCCCTCCGTAACGTTCCCGTCGGTGGGTCCTCTCGTAAGTTCAAGCGTCGTCCACGTCATTTCCTCCCTTCCCCTCCTCCGGCTCCTCCCGTCGTTGGTCCTTCGTCGGCAGTGGCTCCTGCCAGCTGTTACTTTCCATTAGGGCTTTTCTCATCTCTTGTGGCCATGCAGTCTATGAATCAGACCTCTGGCTCTGGGTTTGAATTTGGAAGCAGGTTGATGGGTGGTCATAACATTTGG…
FtDof35	FtPinG0000702500.01.T01	Protein	MEQNDVVEQRVQPARTCPRCNSDDTKFCYFNNYSLSQPRYFCKGCRRYWTHGGSLRNVPVGGSSRKFKRRPRHFLPSPPPAPPVVGPSSAVAPASCYFPLGLFSSLVAMQSMNQTSGSGFEFGSRLMGGHNIWNEQKPFVSTSGFLPPVTGPAAGGGDSCLRLDQWPEFLPGGDRN*
