# Supplementary material for: Genome-Wide Identification of DNA Binding with One Finger (Dof) Gene Family in Tartary Buckwheat (Fagopyrum tataricum) and Analysis of Its Expression Pattern after Exogenous Hormone Stimulation
Source: Biology (Basel). 2022 Jan 21;11(2):173. doi: 10.3390/biology11020173 (PMC8869700; doi:10.3390/biology11020173)
Supplement: Supplementary file 1 [file biology-11-00173-s001.zip › Table S3.xlsx]

## Sheet: Sheet1
Table S3 The putative motifs identified in FtDof proteins by MEME.
Motif	Width	Best possible match
1	50	CPRCDSTNTKFCYYNNYSLSQPRHFCKTCRRYWTKGGTLRNVPVGGGCRK
2	31	RVLVPKTLRIDDPEEAAKSSIWTTLGIKKVE
3	14	DPAIKLFGKTIQLP
4	21	ETSPVLQANPAALSRSJTFQE
5	13	QEKVLKKPDKIIP
6	15	EIDLAAVFARYVKQD
7	23	IRPGSMAERARMANIPMPEPALK
8	15	MGFSSLPAYLDPSDW
9	19	MDAAPWPQEIVVKAMEEII
10	15	NKRSSSSSSSSSSST
