# Supplementary material for: Genome-Wide Identification of DNA Binding with One Finger (Dof) Gene Family in Tartary Buckwheat (Fagopyrum tataricum) and Analysis of Its Expression Pattern after Exogenous Hormone Stimulation
Source: Biology (Basel). 2022 Jan 21;11(2):173. doi: 10.3390/biology11020173 (PMC8869700; doi:10.3390/biology11020173)
Supplement: Supplementary file 1 [file biology-11-00173-s001.zip › Table S4.xlsx]

## Sheet: Sheet1
Table S4 The cis-acting elements in the promoter regions of FtDofs.
Gene name	Gene ID	Light responsive elements																									Development related elements							Hormone responsive elements
		3-AF1 binding site	ACE	AE-box	ATC-motif	ATCT-motif	Box 4	G-Box	GT1-motif	Sp1	AAAC-motif	AT1-motif	Box II	chs-CMA1a	chs-CMA2a	GA-motif	Gap-box	GATA-motif	GTGGC-motif	I-box	LAMP-element	MRE	TCCC-motif	TCT-motif	circadian	Total	AACA_motif	GCN4_motif	CAT-box	HD-Zip 1	RY-element	O2-site	Total	GARE-motif	P-box	P-box	TATC-box	SARE	TCA-element	AuxRR-core	TGA-element	CGTCA-motif	TGACG-motif	W box	ABRE2	ABRE3a	ABRE4	AT~ABRE	ABRE
		light responsive element	cis-acting element involved in light responsiveness	part of a module for light response	part of a conserved DNA module involved in light responsiveness	part of a conserved DNA module involved in light responsiveness	part of a conserved DNA module involved in light responsiveness	cis-acting regulatory element involved in light responsiveness	light responsive element	light responsive element	light responsive element	part of a light responsive module	part of a light responsive element	part of a light responsive element	part of a light responsive element	part of a light responsive element	part of a light responsive element	part of a light responsive element	part of a light responsive element	part of a light responsive element	part of a light responsive element	MYB binding site involved in light responsiveness	part of a light responsive element	part of a light responsive element	cis-acting regulatory element involved in circadian control		involved in endosperm-specific negative expression	cis-regulatory element involved in endosperm expression	cis-acting regulatory element related to meristem expression	element involved in differentiation of the palisade mesophyll cells	cis-acting regulatory element involved in seed-specific regulation	cis-acting regulatory element involved in zein metabolism regulation		gibberellin-responsive element	gibberellin-responsive element	gibberellin-responsive element and part of a light responsive element	cis-acting element involved in gibberellin-responsiveness	cis-acting element involved in salicylic acid responsiveness	cis-acting element involved in salicylic acid responsiveness	cis-acting regulatory element involved in auxin responsiveness	auxin-responsive element	cis-acting regulatory element involved in the MeJA-responsiveness	cis-acting regulatory element involved in the MeJA-responsiveness	unknown	unknown	unknown	unknown	unknown	cis-acting element involved in the abscisic acid responsiveness
FtDof1	FtPinG0002490200.01.T01	0	0	0	0	0	1	0	0	0	0	0	0	0	0	0	0	2	0	0	0	0	0	1	0	4	0	1	0	0	0	0	1	0	0	0	0	0	0	0	2	0	0	1	0	0	0	0	0
FtDof2	FtPinG0005819100.01.T01	0	0	0	0	0	4	5	0	0	0	0	1	0	1	0	0	0	0	1	0	0	1	1	1	15	0	0	0	0	0	1	1	0	0	0	1	0	0	0	1	8	8	1	0	0	0	0	5
FtDof3	FtPinG0006052400.01.T01	0	0	2	1	0	8	5	2	1	0	1	0	0	0	0	0	0	0	1	0	0	0	1	0	22	0	0	1	0	0	0	1	0	0	0	0	0	3	0	1	1	1	1	0	0	0	0	6
FtDof4	FtPinG0000038100.01.T01	0	0	1	0	2	2	0	2	0	0	0	0	0	0	0	0	3	0	0	0	0	0	2	0	12	0	2	0	1	0	0	3	0	0	0	0	0	1	0	0	1	1	3	0	0	0	0	0
FtDof5	FtPinG0006014000.01.T01	0	0	0	0	1	4	1	1	0	0	0	0	0	1	0	0	0	0	0	1	1	0	0	0	10	0	0	1	0	0	2	3	1	1	0	0	0	1	0	1	0	0	1	0	1	1	0	1
FtDof6	FtPinG0000383700.01.T01	2	0	0	0	1	4	0	3	0	0	0	0	0	0	0	0	0	0	0	0	0	0	2	1	13	0	0	0	0	0	1	1	0	0	0	1	0	0	0	10	0	0	0	0	0	0	0	0
FtDof7	FtPinG0007854200.01.T01	0	0	0	0	1	3	1	1	0	0	0	0	1	0	1	0	1	0	0	0	2	0	2	0	13	0	0	0	1	0	1	2	0	0	0	0	0	1	0	0	0	0	1	0	0	0	0	1
FtDof8	FtPinG0009668700.01.T01	0	0	0	0	0	0	2	1	0	0	0	0	0	0	0	0	3	1	0	0	0	0	0	0	7	0	0	2	0	0	0	2	0	1	0	0	0	0	0	1	0	0	3	0	1	1	0	1
FtDof9	FtPinG0003838400.01.T01	0	0	1	0	0	1	5	0	0	0	0	0	0	0	0	0	0	0	1	0	1	0	1	1	11	0	0	1	0	0	1	2	1	1	0	0	0	0	0	0	0	0	0	0	0	0	0	3
FtDof10	FtPinG0000870700.01.T01	0	0	0	0	2	4	5	1	0	0	0	0	0	0	1	0	2	0	1	0	0	1	0	0	17	0	0	1	0	0	0	1	0	1	0	0	0	1	0	0	0	0	0	0	3	3	0	5
FtDof11	FtPinG0003987600.01.T01	0	0	0	0	1	1	2	3	0	0	0	0	0	0	1	0	0	0	0	0	1	1	0	0	10	0	0	0	0	0	0	0	0	0	0	0	0	1	0	0	2	2	0	0	0	0	0	1
FtDof12	FtPinG0006042300.01.T01	0	0	0	0	0	5	12	0	0	0	0	0	0	0	1	0	2	0	1	0	0	0	1	0	22	0	0	1	0	0	1	2	0	0	0	0	0	0	0	0	1	1	0	0	1	1	0	12
FtDof13	FtPinG0001985100.01.T01	0	1	0	0	2	1	12	1	0	0	0	1	0	0	0	0	0	0	1	1	1	0	3	0	24	0	0	1	0	0	0	1	0	0	0	0	0	1	0	0	0	0	3	1	1	1	0	8
FtDof14	FtPinG0009592200.01.T01	0	0	0	0	0	2	1	1	0	0	2	0	1	0	0	0	0	0	0	0	0	0	2	0	9	0	0	0	1	0	0	1	0	0	1	0	0	2	0	0	2	2	0	0	0	0	0	1
FtDof15	FtPinG0006943800.01.T01	0	0	0	0	1	3	5	2	0	1	0	0	0	0	1	0	0	0	0	0	2	0	1	0	16	0	0	1	0	0	0	1	0	1	0	0	0	1	0	2	0	0	3	0	2	2	0	6
FtDof16	FtPinG0001746600.01.T01	0	0	0	0	0	5	0	2	0	0	1	0	0	0	0	0	4	0	0	0	2	0	0	0	14	0	0	0	0	0	0	0	0	0	0	0	0	1	0	1	1	1	1	0	0	0	0	0
FtDof17	FtPinG0006517000.01.T01	0	0	0	0	0	3	8	2	0	0	0	0	0	0	0	0	0	0	1	0	0	0	0	1	15	0	0	0	0	0	0	0	0	1	0	0	0	1	0	0	0	0	0	0	0	0	0	6
FtDof18	FtPinG0001221400.01.T01	0	0	0	0	0	1	2	0	0	0	0	0	0	0	0	1	0	0	0	0	1	0	5	0	10	0	0	1	0	0	2	3	0	0	0	0	0	2	0	0	3	3	2	0	1	1	0	1
FtDof19	FtPinG0002126900.01.T01	0	1	0	0	2	1	3	3	0	1	0	0	0	0	1	0	0	0	0	0	1	1	0	0	14	0	0	0	1	0	0	1	0	1	0	0	0	0	0	0	4	4	0	0	2	2	1	9
FtDof20	FtPinG0006352100.01.T01	0	0	0	0	0	2	0	2	0	0	0	0	0	0	0	0	2	0	0	0	0	1	1	0	8	0	0	2	0	0	1	3	0	0	0	0	0	1	0	0	2	2	1	0	0	0	0	0
FtDof21	FtPinG0000044800.01.T01	0	0	0	0	1	0	4	1	0	0	0	0	1	0	0	0	0	0	0	0	0	0	2	0	9	0	0	0	1	0	0	1	0	0	0	0	0	1	0	0	0	0	0	0	1	1	0	5
FtDof22	FtPinG0005157600.01.T01	0	0	0	1	0	0	0	1	1	0	0	0	0	0	0	0	0	0	3	0	2	0	0	0	8	0	0	0	0	0	1	1	0	1	0	0	0	0	0	1	5	5	1	0	0	0	0	0
FtDof23	FtPinG0000644200.01.T01	0	1	1	0	0	3	6	2	0	0	0	0	1	0	0	0	0	0	1	0	0	2	2	0	19	0	1	0	0	0	0	1	0	0	0	0	1	1	0	2	0	0	0	0	1	1	0	5
FtDof24	FtPinG0007868100.01.T01	0	0	0	0	0	2	4	5	0	0	0	0	0	0	0	0	0	0	0	0	2	0	1	0	14	0	1	1	0	0	0	2	0	1	0	0	0	0	0	0	0	0	0	0	0	0	0	3
FtDof25	FtPinG0007057700.01.T01	0	0	2	0	0	6	2	0	0	0	0	0	0	0	0	0	3	0	1	0	0	0	0	0	14	0	1	0	0	0	0	1	0	0	0	0	0	1	0	0	3	3	0	0	1	1	0	2
FtDof26	FtPinG0006338000.01.T01	0	2	0	0	0	4	1	1	1	0	0	0	0	0	0	0	2	0	2	0	0	0	0	1	14	0	0	1	0	0	1	2	0	0	0	1	0	0	0	1	2	2	1	0	0	0	0	1
FtDof27	FtPinG0000330300.01.T01	0	1	0	0	0	4	2	0	0	0	0	0	0	0	1	0	1	0	0	0	0	1	1	1	12	0	0	0	0	0	0	0	0	0	0	3	0	0	0	0	2	2	2	0	0	0	0	2
FtDof28	FtPinG0002571600.01.T01	0	0	0	0	0	1	2	2	1	1	0	0	0	0	1	0	1	0	0	0	2	1	1	0	13	1	0	1	0	1	1	4	0	2	0	1	0	1	0	1	0	0	0	0	0	0	0	2
FtDof29	FtPinG0009543500.01.T01	0	0	1	0	2	3	8	1	0	0	0	0	0	0	0	0	0	0	1	0	1	0	0	0	17	0	1	1	0	0	0	2	0	1	0	0	0	0	0	0	2	2	0	0	1	1	0	6
FtDof30	FtPinG0002293400.01.T01	1	1	0	0	0	5	4	4	0	0	0	0	0	0	0	0	1	0	3	1	0	0	0	0	20	0	0	0	0	0	0	0	0	0	0	1	0	0	0	0	0	0	1	0	1	1	0	3
FtDof31	FtPinG0002167800.01.T01	0	0	0	0	1	0	12	0	1	0	0	0	0	0	0	0	1	0	1	0	1	1	1	0	19	0	0	0	0	0	0	0	0	0	0	0	0	0	1	1	3	3	1	0	2	2	0	9
FtDof32	FtPinG0008252900.01.T01	0	0	0	0	0	2	3	2	0	0	0	0	0	0	0	0	0	0	0	0	0	1	0	1	9	0	0	0	1	0	1	2	0	0	0	0	0	0	0	0	2	2	3	0	1	1	0	2
FtDof33	FtPinG0004209600.01.T01	0	0	0	1	0	1	0	0	0	0	0	0	0	0	0	0	1	0	0	0	0	0	1	0	4	0	0	0	0	0	2	2	0	2	0	0	0	1	0	0	0	0	1	0	0	0	0	0
FtDof34	FtPinG0005937800.01.T01	0	0	0	0	0	4	6	4	0	0	0	0	0	1	1	0	1	0	0	0	0	1	0	0	18	0	0	0	0	0	1	1	0	0	0	0	0	0	1	0	1	1	0	0	1	1	0	6
FtDof35	FtPinG0000702500.01.T01	1	0	0	0	0	8	3	1	2	0	0	0	0	0	0	0	1	0	0	0	0	0	2	0	18	0	0	1	0	0	3	4	0	0	0	0	0	0	1	0	5	5	1	0	0	0	0	3
Total		4	7	8	3	17	98	126	51	7	3	4	2	4	3	9	1	31	1	19	3	20	12	34	7		1	7	17	6	1	20		2	14	1	8	1	22	3	25	50	50	32	1	21	21	1	115


[truncated: 61 more columns]
